# Supplementary material for: Repression of chimeric transcripts emanating from endogenous retrotransposons by a sequence-specific transcription factor
Source: Genome Biol. 2014 Apr 30;15(4):R58. doi: 10.1186/gb-2014-15-4-r58 (PMC4056533; doi:10.1186/gb-2014-15-4-r58)
Supplement: Additional file 4: Table S1 — Genes that are significantly, differentially expressed in Klf3−/− TER119+ fetal liver cells compared to Klf3+/+. RNA-Seq was performed on triplicate samples and differentially expressed genes were determined using a FDR cutoff of 0.05. [file gb-2014-15-4-r58-S4.xlsx]

## Sheet: Sheet1
test_id	gene_id	gene	locus	sample_1	sample_2	status	Klf3 KO	WT	log2(fold_change)	Klf3 KO/WT	test_stat	p_value	q_value	significant
XLOC_014715	XLOC_014715	Tmc2	chr2:130195193-130264445	q1	q2	OK	9.01821	0.00302452	-11.5419	2981.66	4.77373	1.80841e-06	6.98801e-05	yes
XLOC_020855	XLOC_020855	-	chr6:97766118-97785621	q1	q2	OK	10.4914	0.0045865	-11.1595	2287.41	3.58177	0.000341274	0.0073294	yes
XLOC_002897	XLOC_002897	-	chr10:88647825-88650995	q1	q2	OK	14.8395	0.00695752	-11.0586	2132.9	7.67195	1.68754e-14	1.89296e-12	yes
XLOC_024182	XLOC_024182	Hydin	chr8:110266976-110610325	q1	q2	OK	41.1735	0.030009	-10.4221	1372.03	9.08046	0	0	yes
XLOC_004730	XLOC_004730	-	chr11:3610072-3620092	q1	q2	OK	4.87196	0.00449465	-10.0821	1083.96	10.1497	0	0	yes
XLOC_021181	XLOC_021181	-	chr6:52333643-52336056	q1	q2	OK	5.71121	0.00551961	-10.015	1034.7	5.35417	8.59512e-08	4.20941e-06	yes
XLOC_000656	XLOC_000656	-	chr1:191127300-191140065	q1	q2	OK	11.4246	0.0132596	-9.75089	861.609	8.02577	1.11022e-15	1.38485e-13	yes
XLOC_012306	XLOC_012306	Trpm6	chr19:18749982-18892511	q1	q2	OK	1.73475	0.00218727	-9.63138	793.112	4.65632	3.21913e-06	0.000117823	yes
XLOC_007047	XLOC_007047	-	chr13:54484030-54487785	q1	q2	OK	3.95122	0.00523465	-9.55999	754.821	6.28284	3.32449e-10	2.3455e-08	yes
XLOC_001488	XLOC_001488	-	chr1:133035011-133038331	q1	q2	OK	1.68634	0.00269397	-9.28995	625.97	4.11052	3.9477e-05	0.0011294	yes
XLOC_009941	XLOC_009941	-	chr16:5360426-5363552	q1	q2	OK	3.20248	0.00574086	-9.12371	557.841	5.70233	1.18183e-08	6.55767e-07	yes
XLOC_021111	XLOC_021111	-	chr6:3135453-3137916	q1	q2	OK	4.47381	0.0080208	-9.12354	557.775	5.93601	2.9204e-09	1.7998e-07	yes
XLOC_024456	XLOC_024456	-	chr8:46306343-46307697	q1	q2	OK	3.15424	0.00605459	-9.02505	520.968	3.36144	0.00077536	0.0147792	yes
XLOC_025800	XLOC_025800	Elavl3	chr9:22015004-22052023	q1	q2	OK	3.13929	0.00615168	-8.99524	510.314	4.02743	5.63893e-05	0.0015371	yes
XLOC_011432	XLOC_011432	-	chr18:10223958-10241024	q1	q2	OK	17.0622	0.0358938	-8.89286	475.354	16.1041	0	0	yes
XLOC_005549	XLOC_005549	-	chr12:41347976-41363552	q1	q2	OK	1.88023	0.00418194	-8.81252	449.607	3.39949	0.000675124	0.0131746	yes
XLOC_021172	XLOC_021172	-	chr6:47638304-47647647	q1	q2	OK	10.7207	0.0239401	-8.80675	447.812	19.3273	0	0	yes
XLOC_002360	XLOC_002360	-	chr10:61042355-61063209	q1	q2	OK	7.65753	0.0172801	-8.79162	443.14	4.9044	9.37117e-07	3.76586e-05	yes
XLOC_023520	XLOC_023520	-	chr7:29736360-29742836	q1	q2	OK	0.806637	0.00202331	-8.63906	398.672	4.67846	2.89035e-06	0.000106792	yes
XLOC_002789	XLOC_002789	-	chr10:38706085-38708556	q1	q2	OK	2.01389	0.00522438	-8.59051	385.479	4.51878	6.21966e-06	0.000213136	yes
XLOC_010355	XLOC_010355	H2-Aa	chr17:34273088-34290743	q1	q2	OK	2.8459	0.00784612	-8.50269	362.714	5.31398	1.07257e-07	5.09862e-06	yes
XLOC_011707	XLOC_011707	-	chr18:81069508-81098180	q1	q2	OK	1.91517	0.00537791	-8.47621	356.118	2.98435	0.00284178	0.0441764	yes
XLOC_015253	XLOC_015253	-	chr3:8241448-8267313	q1	q2	OK	2.12175	0.00694644	-8.25477	305.445	5.05545	4.29377e-07	1.82919e-05	yes
XLOC_001314	XLOC_001314	-	chr1:191127300-191140065	q1	q2	OK	2.47101	0.00813267	-8.24715	303.836	6.14844	7.82472e-10	5.16962e-08	yes
XLOC_027708	XLOC_027708	-	chrX:129621963-129622695	q1	q2	OK	3.09119	0.0106277	-8.18419	290.862	3.04568	0.00232157	0.0371261	yes
XLOC_019809	XLOC_019809	-	chr5:145037974-145040312	q1	q2	OK	4.61912	0.0163042	-8.14623	283.308	7.32265	2.43139e-13	2.44582e-11	yes
XLOC_023835	XLOC_023835	-	chr8:34069190-34077746	q1	q2	OK	1.59824	0.00565041	-8.14391	282.853	5.02044	5.15539e-07	2.16665e-05	yes
XLOC_001342	XLOC_001342	-	chr1:5307522-5311305	q1	q2	OK	0.493975	0.00176464	-8.12892	279.93	3.11409	0.00184512	0.0305081	yes
XLOC_011454	XLOC_011454	-	chr18:15176327-15216600	q1	q2	OK	3.46307	0.0135871	-7.99367	254.879	6.53243	6.47093e-11	5.0957e-09	yes
XLOC_002776	XLOC_002776	-	chr10:31244670-31248493	q1	q2	OK	0.587616	0.00232361	-7.98236	252.889	3.52619	0.000421586	0.00883517	yes
XLOC_008370	XLOC_008370	-	chr15:77358430-77363201	q1	q2	OK	2.86819	0.0135198	-7.72893	212.148	4.882	1.05014e-06	4.17286e-05	yes
XLOC_005924	XLOC_005924	-	chr12:41370478-41372288	q1	q2	OK	5.49016	0.0269213	-7.67196	203.934	7.69232	1.44329e-14	1.66695e-12	yes
XLOC_006017	XLOC_006017	-	chr12:118823936-118826394	q1	q2	OK	2.52049	0.0126668	-7.63651	198.984	6.21089	5.26854e-10	3.61881e-08	yes
XLOC_021864	XLOC_021864	Homer2	chr7:81600480-81706925	q1	q2	OK	4.96596	0.0263579	-7.55769	188.405	4.46212	8.11539e-06	0.000271535	yes
XLOC_026764	XLOC_026764	-	chrX:74468437-74478892	q1	q2	OK	1.09603	0.0059159	-7.53347	185.268	7.338	2.16716e-13	2.20852e-11	yes
XLOC_011604	XLOC_011604	-	chr18:53748335-53810300	q1	q2	OK	4.08781	0.0225647	-7.50111	181.159	16.1882	0	0	yes
XLOC_004790	XLOC_004790	-	chr11:31683941-31684512	q1	q2	OK	10.7024	0.0663129	-7.33443	161.393	5.73908	9.51926e-09	5.39725e-07	yes
XLOC_005891	XLOC_005891	-	chr12:30771195-30772011	q1	q2	OK	1.99965	0.0130444	-7.26017	153.295	3.20298	0.00136013	0.0236952	yes
XLOC_014711	XLOC_014711	F830045P16Rik	chr2:129439052-129536602	q1	q2	OK	1.30032	0.00857877	-7.24388	151.574	3.60833	0.000308169	0.00673494	yes
XLOC_021124	XLOC_021124	-	chr6:7793693-7797428	q1	q2	OK	20.5404	0.147214	-7.12441	139.528	21.3586	0	0	yes
XLOC_026418	XLOC_026418	-	chr9:57346464-57353445	q1	q2	OK	16.7504	0.120416	-7.12002	139.104	23.2703	0	0	yes
XLOC_011996	XLOC_011996	-	chr18:10213129-10223849	q1	q2	OK	0.38114	0.00275206	-7.11367	138.493	5.77579	7.65916e-09	4.42303e-07	yes
XLOC_009075	XLOC_009075	-	chr15:11580667-11581866	q1	q2	OK	0.924851	0.0082161	-6.81462	112.565	3.00308	0.00267263	0.041797	yes
XLOC_007048	XLOC_007048	-	chr13:54487937-54501206	q1	q2	OK	1.18427	0.0105467	-6.81106	112.288	11.893	0	0	yes
XLOC_005565	XLOC_005565	Npas3	chr12:53248676-54103895	q1	q2	OK	1.59731	0.0144128	-6.79215	110.826	3.43609	0.00059018	0.0118279	yes
XLOC_026995	XLOC_026995	Klf8	chrX:153237582-153398928	q1	q2	OK	14.2844	0.13232	-6.75426	107.953	14.5077	0	0	yes
XLOC_009957	XLOC_009957	-	chr16:10153178-10155032	q1	q2	OK	3.00417	0.0283221	-6.7289	106.072	6.98109	2.92899e-12	2.63982e-10	yes
XLOC_027557	XLOC_027557	-	chrX:5855765-5859744	q1	q2	OK	0.331727	0.00325325	-6.67197	101.968	3.54676	0.000389996	0.00827322	yes
XLOC_018093	XLOC_018093	-	chr4:97073610-97076156	q1	q2	OK	0.842352	0.00893222	-6.55926	94.3048	4.5528	5.2937e-06	0.000184652	yes
XLOC_009084	XLOC_009084	-	chr15:22539612-22542318	q1	q2	OK	0.861736	0.00920205	-6.54915	93.6463	4.76479	1.89053e-06	7.26037e-05	yes
XLOC_021176	XLOC_021176	-	chr6:48922688-48924845	q1	q2	OK	0.669101	0.00729024	-6.52012	91.7808	3.74561	0.000179955	0.00427071	yes
XLOC_025330	XLOC_025330	4930430J02Rik	chr9:57391069-57400364	q1	q2	OK	12.6918	0.138404	-6.51887	91.7013	6.18687	6.13713e-10	4.16044e-08	yes
XLOC_020628	XLOC_020628	-	chr6:47647746-47651888	q1	q2	OK	0.73869	0.00839525	-6.45925	87.9889	5.35706	8.45875e-08	4.16053e-06	yes
XLOC_007107	XLOC_007107	-	chr13:77615865-77616122	q1	q2	OK	52.7525	0.600693	-6.45647	87.8195	7.29449	2.9976e-13	2.97698e-11	yes
XLOC_005843	XLOC_005843	-	chr12:17000610-17001647	q1	q2	OK	1.16089	0.0138186	-6.39248	84.0095	3.34558	0.000821114	0.0154623	yes
XLOC_008057	XLOC_008057	-	chr14:17646742-17647399	q1	q2	OK	2.4952	0.0302279	-6.36713	82.5462	3.70048	0.000215194	0.00495614	yes
XLOC_000417	XLOC_000417	Syt2	chr1:134646680-134750226	q1	q2	OK	0.928909	0.0114653	-6.34019	81.0191	4.54278	5.55166e-06	0.000192359	yes
XLOC_004791	XLOC_004791	-	chr11:31684583-31688040	q1	q2	OK	0.355839	0.00441162	-6.33377	80.6594	3.63638	0.0002765	0.00611515	yes
XLOC_001474	XLOC_001474	-	chr1:121704109-121704338	q1	q2	OK	37.8725	0.482483	-6.29453	78.4951	5.44829	5.08564e-08	2.56619e-06	yes
XLOC_015153	XLOC_015153	-	chr2:121944607-121948428	q1	q2	OK	6.35332	0.0811418	-6.29092	78.2989	15.6415	0	0	yes
XLOC_018173	XLOC_018173	-	chr4:143465003-143465140	q1	q2	OK	216.176	2.78785	-6.27691	77.5422	3.38003	0.000724769	0.0139686	yes
XLOC_024484	XLOC_024484	Cpe	chr8:64592452-64711169	q1	q2	OK	4.55367	0.0587288	-6.27682	77.5374	8.45526	0	0	yes
XLOC_010314	XLOC_010314	Cyp4f39	chr17:32452722-32493843	q1	q2	OK	2.54528	0.033595	-6.24343	75.7634	5.1065	3.28182e-07	1.42535e-05	yes
XLOC_016393	XLOC_016393	-	chr3:6243280-6247340	q1	q2	OK	1.14755	0.0151896	-6.23933	75.5484	7.16529	7.76268e-13	7.38023e-11	yes
XLOC_012301	XLOC_012301	Prune2	chr19:16956117-17224092	q1	q2	OK	23.0918	0.308367	-6.22658	74.8837	17.0663	0	0	yes
XLOC_012111	XLOC_012111	-	chr18:87248765-87249073	q1	q2	OK	10.6056	0.144961	-6.19302	73.1619	4.25619	2.07936e-05	0.000642009	yes
XLOC_008615	XLOC_008615	Drosha	chr15:12824814-12935291	q1	q2	OK	26.2297	0.364176	-6.17042	72.0247	9.3531	0	0	yes
XLOC_021802	XLOC_021802	-	chr7:63962203-64021389	q1	q2	OK	6.92085	0.0967824	-6.16006	71.5094	5.74463	9.212e-09	5.2421e-07	yes
XLOC_016644	XLOC_016644	Rragd	chr4:32981590-33022180	q1	q2	OK	49.1428	0.705374	-6.12245	69.6692	22.8171	0	0	yes
XLOC_013769	XLOC_013769	Slc52a3	chr2:151996495-152009258	q1	q2	OK	2.88569	0.0433519	-6.05668	66.5645	5.72522	1.03299e-08	5.81458e-07	yes
XLOC_004796	XLOC_004796	-	chr11:31751673-31753939	q1	q2	OK	0.457768	0.00691207	-6.04935	66.2271	3.46773	0.00052487	0.0107399	yes
XLOC_007018	XLOC_007018	-	chr13:35312195-35312831	q1	q2	OK	4.09679	0.0623912	-6.03701	65.6631	4.90687	9.25402e-07	3.73805e-05	yes
XLOC_000371	XLOC_000371	Thsd7b	chr1:129273303-130219281	q1	q2	OK	6.37498	0.0972557	-6.03449	65.5485	5.80838	6.30787e-09	3.66986e-07	yes
XLOC_009076	XLOC_009076	-	chr15:11581935-11582805	q1	q2	OK	2.9855	0.0462327	-6.01292	64.5757	5.14016	2.74507e-07	1.2125e-05	yes
XLOC_003852	XLOC_003852	Ankrd36	chr11:5563680-5689337	q1	q2	OK	2.82238	0.0444259	-5.98937	63.5302	3.6347	0.000278303	0.00614631	yes
XLOC_022786	XLOC_022786	Dkkl1	chr7:45207524-45212506	q1	q2	OK	13.0169	0.207578	-5.97059	62.7085	10.3713	0	0	yes
XLOC_006940	XLOC_006940	-	chr13:112019085-112047615	q1	q2	OK	4.21663	0.0712498	-5.88706	59.1809	9.20642	0	0	yes
XLOC_019560	XLOC_019560	-	chr5:146334507-146373415	q1	q2	OK	1.02681	0.0174162	-5.88159	58.957	5.36717	7.99797e-08	3.94634e-06	yes
XLOC_016516	XLOC_016516	-	chr3:104603644-104606023	q1	q2	OK	32.9115	0.566086	-5.86143	58.1388	21.1181	0	0	yes
XLOC_023594	XLOC_023594	-	chr7:101619222-101620764	q1	q2	OK	1.01745	0.0177609	-5.84011	57.286	4.32829	1.50269e-05	0.00047914	yes
XLOC_011411	XLOC_011411	-	chr17:94439979-94440507	q1	q2	OK	1.94934	0.0341873	-5.83338	57.0194	3.09095	0.00199516	0.032677	yes
XLOC_021291	XLOC_021291	-	chr6:136446597-136447477	q1	q2	OK	3.30064	0.0579653	-5.83141	56.9416	5.60618	2.06838e-08	1.10069e-06	yes
XLOC_016547	XLOC_016547	-	chr3:124238209-124238413	q1	q2	OK	23.9466	0.429409	-5.80132	55.7662	3.94444	7.99867e-05	0.00210312	yes
XLOC_019647	XLOC_019647	-	chr5:32583237-32583493	q1	q2	OK	10.6865	0.196463	-5.76539	54.3945	3.71411	0.000203921	0.0047385	yes
XLOC_023550	XLOC_023550	-	chr7:48856607-48861952	q1	q2	OK	1.93032	0.0365332	-5.72349	52.8375	11.5181	0	0	yes
XLOC_001360	XLOC_001360	-	chr1:23394687-23400938	q1	q2	OK	31.8323	0.611473	-5.70206	52.0584	25.1251	0	0	yes
XLOC_026419	XLOC_026419	-	chr9:57377426-57390369	q1	q2	OK	0.666357	0.0138675	-5.58651	48.0515	10.8805	0	0	yes
XLOC_025223	XLOC_025223	-	chr9:41173013-41185218	q1	q2	OK	1.49937	0.0348254	-5.42807	43.0538	4.59492	4.32925e-06	0.000153762	yes
XLOC_008368	XLOC_008368	Apol6	chr15:77015486-77057530	q1	q2	OK	1.76595	0.0412061	-5.42144	42.8564	5.08809	3.6168e-07	1.55353e-05	yes
XLOC_026365	XLOC_026365	-	chr9:11955647-11955842	q1	q2	OK	18.7344	0.445102	-5.39541	42.0901	3.434	0.000594753	0.011889	yes
XLOC_023598	XLOC_023598	-	chr7:101933981-102065223	q1	q2	OK	33.997	0.811652	-5.3884	41.8861	4.47489	7.64492e-06	0.000257451	yes
XLOC_008061	XLOC_008061	-	chr14:20919533-20923413	q1	q2	OK	1.34469	0.0321461	-5.38649	41.8307	8.64676	0	0	yes
XLOC_009218	XLOC_009218	-	chr16:9049867-9081010	q1	q2	OK	5.29466	0.128295	-5.367	41.2694	13.5171	0	0	yes
XLOC_009080	XLOC_009080	-	chr15:14068608-14068847	q1	q2	OK	7.48105	0.184903	-5.3384	40.4593	3.0462	0.00231753	0.0370995	yes
XLOC_014067	XLOC_014067	Nebl	chr2:17343731-17731068	q1	q2	OK	0.740156	0.018426	-5.32801	40.169	7.37596	1.63203e-13	1.6852e-11	yes
XLOC_027835	XLOC_027835	-	chrY:1078059-1080379	q1	q2	OK	0.786245	0.0197376	-5.31596	39.8349	5.13353	2.84356e-07	1.24542e-05	yes
XLOC_019691	XLOC_019691	-	chr5:64843435-64847749	q1	q2	OK	1.48553	0.0378301	-5.2953	39.2685	9.68358	0	0	yes
XLOC_025329	XLOC_025329	-	chr9:57353637-57377281	q1	q2	OK	0.738161	0.019529	-5.24024	37.7981	6.09194	1.11549e-09	7.30787e-08	yes
XLOC_006437	XLOC_006437	-	chr13:112019085-112047615	q1	q2	OK	1.20962	0.0320103	-5.23988	37.7886	6.2274	4.74253e-10	3.28647e-08	yes
XLOC_009142	XLOC_009142	-	chr15:69361569-69361775	q1	q2	OK	17.5023	0.464764	-5.2349	37.6584	3.74891	0.000177608	0.00422788	yes
XLOC_016203	XLOC_016203	Cttnbp2nl	chr3:105001914-105053146	q1	q2	OK	39.5141	1.06141	-5.21831	37.2278	22.4328	0	0	yes
XLOC_017838	XLOC_017838	Epha8	chr4:136929412-136956816	q1	q2	OK	28.9151	0.79607	-5.18278	36.3222	18.2567	0	0	yes
XLOC_007176	XLOC_007176	-	chr13:112051400-112055405	q1	q2	OK	0.276258	0.00765822	-5.17286	36.0733	4.17959	2.9203e-05	0.000857502	yes
XLOC_018949	XLOC_018949	Fbxl13	chr5:21483846-21645605	q1	q2	OK	2.41819	0.0690627	-5.12988	35.0145	5.17986	2.22053e-07	9.97765e-06	yes
XLOC_019594	XLOC_019594	-	chr5:10185775-10188791	q1	q2	OK	0.498597	0.0146666	-5.08727	33.9955	4.88169	1.05178e-06	4.17286e-05	yes
XLOC_007345	XLOC_007345	Lgals3	chr14:47373859-47386167	q1	q2	OK	262.633	7.8855	-5.0577	33.3058	23.3758	0	0	yes
XLOC_009518	XLOC_009518	Setd4	chr16:93583453-93604050	q1	q2	OK	2.98315	0.0925044	-5.01117	32.2487	10.5539	0	0	yes
XLOC_007177	XLOC_007177	-	chr13:112055528-112058155	q1	q2	OK	0.327403	0.0102262	-5.00073	32.0162	3.73686	0.000186331	0.00438275	yes
XLOC_019690	XLOC_019690	-	chr5:64835099-64836161	q1	q2	OK	2.51154	0.0789803	-4.99094	31.7997	6.18198	6.33016e-10	4.27272e-08	yes
XLOC_027701	XLOC_027701	-	chrX:121900407-121901976	q1	q2	OK	0.473108	0.0148899	-4.98977	31.7739	3.40327	0.000665836	0.0130683	yes
XLOC_015537	XLOC_015537	S100a10	chr3:93555116-93564645	q1	q2	OK	148.179	4.68029	-4.9846	31.6602	20.2795	0	0	yes
XLOC_005490	XLOC_005490	Pqlc3	chr12:16988647-17000348	q1	q2	OK	233.453	7.39821	-4.97981	31.5553	21.0827	0	0	yes
XLOC_016394	XLOC_016394	-	chr3:7106786-7108987	q1	q2	OK	0.548158	0.0174011	-4.97734	31.5013	4.39929	1.08606e-05	0.000350597	yes
XLOC_025101	XLOC_025101	9530077C05Rik	chr9:22411576-22444679	q1	q2	OK	21.0185	0.67537	-4.95983	31.1213	11.9195	0	0	yes
XLOC_005923	XLOC_005923	-	chr12:41342636-41346762	q1	q2	OK	0.234968	0.00769455	-4.93248	30.5369	4.04737	5.17953e-05	0.00143579	yes
XLOC_001430	XLOC_001430	-	chr1:74863209-74864001	q1	q2	OK	1.48453	0.0486222	-4.93225	30.532	4.04636	5.20212e-05	0.00143815	yes
XLOC_002769	XLOC_002769	-	chr10:30083201-30085342	q1	q2	OK	0.288187	0.00951036	-4.92136	30.3024	3.18314	0.00145688	0.0250182	yes
XLOC_011945	XLOC_011945	-	chr18:77603316-77607322	q1	q2	OK	0.589352	0.0201103	-4.87312	29.3059	3.40272	0.000667195	0.0130683	yes
XLOC_001467	XLOC_001467	-	chr1:100545108-100545360	q1	q2	OK	9.51848	0.325064	-4.87193	29.2818	3.92341	8.73046e-05	0.00226964	yes
XLOC_024678	XLOC_024678	Tppp3,Zdhhc1	chr8:105467491-105497053	q1	q2	OK	33.941	1.18777	-4.8367	28.5754	12.8167	0	0	yes
XLOC_027496	XLOC_027496	Shroom2	chrX:152609508-152769461	q1	q2	OK	9.24747	0.327386	-4.82	28.2465	19.4224	0	0	yes
XLOC_027640	XLOC_027640	-	chrX:70378239-70378720	q1	q2	OK	1.62726	0.0583454	-4.80169	27.8903	3.07193	0.00212679	0.0345066	yes
XLOC_021355	XLOC_021355	-	chr7:6397924-6400525	q1	q2	OK	0.275843	0.00997275	-4.78971	27.6596	3.41859	0.000629462	0.0124392	yes
XLOC_017234	XLOC_017234	Megf6	chr4:154170712-154275787	q1	q2	OK	0.666168	0.0277095	-4.58743	24.0411	5.56684	2.594e-08	1.3618e-06	yes
XLOC_012892	XLOC_012892	-	chr19:5772112-5774152	q1	q2	OK	1.25803	0.052368	-4.58634	24.0229	6.62013	3.58871e-11	2.91433e-09	yes
XLOC_024486	XLOC_024486	Klhl2	chr8:64739668-64849749	q1	q2	OK	18.2731	0.786577	-4.53799	23.2312	12.2946	0	0	yes
XLOC_009916	XLOC_009916	Setd4	chr16:93583453-93604050	q1	q2	OK	26.6877	1.15908	-4.52513	23.025	8.10199	4.44089e-16	5.62946e-14	yes
XLOC_008944	XLOC_008944	2610037D02Rik	chr15:96182799-96203470	q1	q2	OK	0.373358	0.0166712	-4.48513	22.3954	4.71304	2.44043e-06	9.10314e-05	yes
XLOC_010622	XLOC_010622	Dhx57	chr17:80232741-80297476	q1	q2	OK	1.46205	0.0670587	-4.44642	21.8025	5.75384	8.72387e-09	5.00083e-07	yes
XLOC_017962	XLOC_017962	Dffb	chr4:153964442-154008735	q1	q2	OK	51.7825	2.40652	-4.42744	21.5175	9.88252	0	0	yes
XLOC_020423	XLOC_020423	Gprc5a	chr6:135065661-135084708	q1	q2	OK	5.6894	0.265137	-4.42347	21.4584	12.1536	0	0	yes
XLOC_027723	XLOC_027723	-	chrX:150108958-150110996	q1	q2	OK	0.494949	0.0234525	-4.39947	21.1044	4.29054	1.78239e-05	0.000559174	yes
XLOC_018601	XLOC_018601	Pgam5	chr5:110259134-110273798	q1	q2	OK	7.95251	0.384842	-4.36907	20.6643	13.934	0	0	yes
XLOC_027393	XLOC_027393	-	chrX:103943284-103949407	q1	q2	OK	0.698118	0.0339831	-4.36058	20.5431	6.62938	3.37106e-11	2.75191e-09	yes
XLOC_026420	XLOC_026420	-	chr9:57404967-57407829	q1	q2	OK	0.320643	0.0156378	-4.35786	20.5044	4.1648	3.11629e-05	0.00090991	yes
XLOC_000670	XLOC_000670	Plxna2	chr1:194619828-194816868	q1	q2	OK	9.22137	0.45551	-4.33943	20.2441	6.61211	3.7889e-11	3.06096e-09	yes
XLOC_010484	XLOC_010484	Supt3h	chr17:44604000-45119284	q1	q2	OK	59.7299	2.95244	-4.33848	20.2308	14.6715	0	0	yes
XLOC_007175	XLOC_007175	-	chr13:112048086-112051348	q1	q2	OK	0.510131	0.0260874	-4.28944	19.5547	5.61057	2.01662e-08	1.07682e-06	yes
XLOC_023496	XLOC_023496	-	chr7:17132641-17133149	q1	q2	OK	1.49193	0.0784849	-4.24862	19.0091	3.2514	0.0011484	0.0206051	yes
XLOC_013369	XLOC_013369	Tnks1bp1	chr2:85048068-85073048	q1	q2	OK	25.9383	1.37872	-4.23368	18.8133	17.1182	0	0	yes
XLOC_009519	XLOC_009519	Cbr1	chr16:93607833-93630453	q1	q2	OK	109.331	5.8279	-4.22958	18.7599	16.3131	0	0	yes
XLOC_016560	XLOC_016560	-	chr3:137850204-137852489	q1	q2	OK	0.289675	0.0155444	-4.21997	18.6353	3.5682	0.000359445	0.00768789	yes
XLOC_004826	XLOC_004826	-	chr11:49200949-49202563	q1	q2	OK	2.14843	0.117871	-4.188	18.2269	7.8125	5.55112e-15	6.6071e-13	yes
XLOC_004806	XLOC_004806	-	chr11:32314923-32316786	q1	q2	OK	0.378085	0.0208644	-4.17959	18.121	3.66052	0.000251706	0.00565995	yes
XLOC_013316	XLOC_013316	Rapgef4	chr2:71981214-72257474	q1	q2	OK	8.65431	0.494528	-4.1293	17.5002	12.5434	0	0	yes
XLOC_021354	XLOC_021354	Zfp28	chr7:6383317-6397652	q1	q2	OK	3.47765	0.201015	-4.11274	17.3005	7.85599	3.9968e-15	4.90694e-13	yes
XLOC_002772	XLOC_002772	-	chr10:30115399-30117399	q1	q2	OK	1.10419	0.0649026	-4.08857	17.0131	6.4137	1.42028e-10	1.08554e-08	yes
XLOC_021537	XLOC_021537	D930028M14Rik	chr7:25077204-25159882	q1	q2	OK	9.65683	0.568715	-4.08577	16.9801	4.40467	1.05944e-05	0.000344859	yes
XLOC_027307	XLOC_027307	4930428E23Rik	chrX:75143464-75163751	q1	q2	OK	1.86595	0.119519	-3.96459	15.6121	5.82199	5.81524e-09	3.39592e-07	yes
XLOC_025706	XLOC_025706	Slc6a20b	chr9:123593819-123678925	q1	q2	OK	1.0773	0.0710088	-3.92328	15.1714	8.44061	0	0	yes
XLOC_026334	XLOC_026334	Slc6a20a	chr9:123593819-123678925	q1	q2	OK	9.62785	0.636098	-3.91989	15.1358	8.34947	0	0	yes
XLOC_005104	XLOC_005104	Bzw2	chr12:36091834-36197291	q1	q2	OK	0.797322	0.0535709	-3.89564	14.8835	3.21843	0.00128892	0.0226062	yes
XLOC_017764	XLOC_017764	-	chr4:130242530-130243731	q1	q2	OK	0.773514	0.053836	-3.84479	14.368	3.23228	0.00122808	0.0217346	yes
XLOC_002283	XLOC_002283	-	chr10:31248573-31250422	q1	q2	OK	0.764698	0.0535615	-3.83562	14.277	3.06657	0.00216532	0.0350589	yes
XLOC_002019	XLOC_002019	Usp44	chr10:93831554-93858087	q1	q2	OK	0.758901	0.0532763	-3.83235	14.2447	4.68439	2.80794e-06	0.000103994	yes
XLOC_004981	XLOC_004981	-	chr11:104952842-104955636	q1	q2	OK	0.251302	0.0176663	-3.83035	14.2249	3.80419	0.00014227	0.00347468	yes
XLOC_021822	XLOC_021822	Fam169b	chr7:68266338-68363092	q1	q2	OK	2.32913	0.164665	-3.82219	14.1447	9.99352	0	0	yes
XLOC_001133	XLOC_001133	-	chr1:156330347-156339078	q1	q2	OK	0.417569	0.0296213	-3.81731	14.0969	3.37547	0.000736891	0.0141847	yes
XLOC_010934	XLOC_010934	Hspa1a,Hspa1b	chr17:34952546-34972290	q1	q2	OK	48.4767	3.44732	-3.81375	14.0622	15.2632	0	0	yes
XLOC_027600	XLOC_027600	-	chrX:22001012-22001463	q1	q2	OK	2.52671	0.182118	-3.79431	13.874	3.9805	6.87704e-05	0.00183608	yes
XLOC_005669	XLOC_005669	Pnma1	chr12:84146130-84148489	q1	q2	OK	2.04739	0.151346	-3.75787	13.5279	9.37615	0	0	yes
XLOC_003686	XLOC_003686	-	chr11:105029234-105044388	q1	q2	OK	0.225709	0.0168239	-3.74588	13.416	2.97986	0.00288383	0.0446522	yes
XLOC_019808	XLOC_019808	-	chr5:143973068-143975165	q1	q2	OK	0.439592	0.0330231	-3.73462	13.3117	4.31634	1.5864e-05	0.00050377	yes
XLOC_009038	XLOC_009038	Itgb7	chr15:102215945-102231935	q1	q2	OK	2.55489	0.195154	-3.71057	13.0916	8.97944	0	0	yes
XLOC_025942	XLOC_025942	Sidt2	chr9:45937806-45955352	q1	q2	OK	335.068	26.8022	-3.64403	12.5015	17.6178	0	0	yes
XLOC_025331	XLOC_025331	Rpp25	chr9:57504101-57505447	q1	q2	OK	1.95235	0.158335	-3.62415	12.3304	6.95401	3.55049e-12	3.16339e-10	yes
XLOC_024870	XLOC_024870	-	chr8:25109065-25110540	q1	q2	OK	0.475856	0.038677	-3.62098	12.3034	3.7372	0.000186083	0.00438275	yes
XLOC_008186	XLOC_008186	Cldn10	chr14:118747721-118874525	q1	q2	OK	7.44461	0.60777	-3.6146	12.2491	12.2286	0	0	yes
XLOC_013958	XLOC_013958	1300015D01Rik	chr2:173124658-173138234	q1	q2	OK	1.06624	0.0874104	-3.60858	12.1981	4.19689	2.70609e-05	0.000799116	yes
XLOC_018879	XLOC_018879	-	chr5:146334507-146373415	q1	q2	OK	8.27561	0.678544	-3.60835	12.1961	13.8826	0	0	yes
XLOC_000740	XLOC_000740	Gm15455	chr1:33835898-33838914	q1	q2	OK	0.448536	0.0380878	-3.55782	11.7763	5.40626	6.43541e-08	3.20578e-06	yes
XLOC_018512	XLOC_018512	Parm1	chr5:91517699-91626721	q1	q2	OK	0.854395	0.0725914	-3.55703	11.7699	5.83058	5.52343e-09	3.23765e-07	yes
XLOC_005861	XLOC_005861	-	chr12:20296665-20298786	q1	q2	OK	0.338383	0.0288011	-3.55446	11.749	3.85165	0.000117322	0.00292219	yes
XLOC_007184	XLOC_007184	-	chr13:114160834-114162572	q1	q2	OK	0.474632	0.0412146	-3.52558	11.5161	4.08962	4.32079e-05	0.00121606	yes
XLOC_007641	XLOC_007641	Gng2	chr14:19872558-19977249	q1	q2	OK	18.2822	1.58785	-3.52529	11.5138	14.6752	0	0	yes
XLOC_023933	XLOC_023933	Comp	chr8:70373547-70382066	q1	q2	OK	1.0111	0.0886165	-3.5122	11.4098	3.45694	0.000546339	0.0110774	yes
XLOC_009753	XLOC_009753	Qtrtd1	chr16:43861407-43889676	q1	q2	OK	13.0811	1.2376	-3.40186	10.5697	10.7858	0	0	yes
XLOC_024783	XLOC_024783	Sult5a1	chr8:123142846-123158280	q1	q2	OK	1.81481	0.171726	-3.40164	10.5681	3.46294	0.000534312	0.0109044	yes
XLOC_024387	XLOC_024387	Plekha2	chr8:25039143-25102216	q1	q2	OK	13.1643	1.25141	-3.39501	10.5196	14.5092	0	0	yes
XLOC_005919	XLOC_005919	-	chr12:40879648-40880479	q1	q2	OK	0.632334	0.0601384	-3.39433	10.5147	3.11223	0.00185682	0.0306365	yes
XLOC_016562	XLOC_016562	-	chr3:137854525-137856872	q1	q2	OK	0.270637	0.0258184	-3.38989	10.4823	3.66461	0.000247713	0.00558143	yes
XLOC_002241	XLOC_002241	-	chr10:19679083-19682524	q1	q2	OK	9.29292	0.894592	-3.37683	10.3879	9.73265	0	0	yes
XLOC_022374	XLOC_022374	Zfp78	chr7:6363147-6383255	q1	q2	OK	0.405307	0.039258	-3.36796	10.3242	3.21145	0.00132068	0.0231111	yes
XLOC_006495	XLOC_006495	Hecw1	chr13:14226437-14523226	q1	q2	OK	0.253602	0.0249961	-3.34279	10.1457	6.55221	5.66907e-11	4.48691e-09	yes
XLOC_016557	XLOC_016557	-	chr3:137843212-137845905	q1	q2	OK	0.58084	0.0591522	-3.29564	9.81943	5.6412	1.68867e-08	9.17412e-07	yes
XLOC_016646	XLOC_016646	Gabrr2	chr4:33063111-33095865	q1	q2	OK	0.49315	0.05026	-3.29455	9.81202	4.31333	1.60816e-05	0.000509642	yes
XLOC_018860	XLOC_018860	-	chr5:143975595-143985821	q1	q2	OK	5.71816	0.602452	-3.24663	9.49146	6.57106	4.99598e-11	3.97435e-09	yes
XLOC_015177	XLOC_015177	-	chr2:132678381-132682224	q1	q2	OK	2.40698	0.255019	-3.23855	9.43845	10.3734	0	0	yes
XLOC_009154	XLOC_009154	-	chr15:76954190-76956140	q1	q2	OK	0.244023	0.0259944	-3.23074	9.38749	3.16683	0.00154108	0.0262321	yes
XLOC_018185	XLOC_018185	-	chr4:149776688-149778864	q1	q2	OK	0.251904	0.0269623	-3.22386	9.34283	3.40239	0.000667997	0.0130683	yes
XLOC_019675	XLOC_019675	-	chr5:50114034-50117563	q1	q2	OK	0.263437	0.0290818	-3.17927	9.05849	4.44416	8.8237e-06	0.000291481	yes
XLOC_016735	XLOC_016735	Baat	chr4:49488045-49511244	q1	q2	OK	2.54647	0.281681	-3.17637	9.0403	4.65044	3.31226e-06	0.000120948	yes
XLOC_015178	XLOC_015178	-	chr2:132682284-132683537	q1	q2	OK	0.476182	0.0527674	-3.1738	9.02421	3.44079	0.000580022	0.0116693	yes
XLOC_024860	XLOC_024860	-	chr8:23258928-23262301	q1	q2	OK	0.31477	0.0351357	-3.16329	8.9587	4.72703	2.27828e-06	8.62207e-05	yes
XLOC_000399	XLOC_000399	Pik3c2b	chr1:133046011-133108836	q1	q2	OK	1.70859	0.192561	-3.14941	8.87293	7.78457	7.10543e-15	8.39302e-13	yes
XLOC_005114	XLOC_005114	Dock4	chr12:40446023-40847183	q1	q2	OK	8.18905	0.945144	-3.11509	8.66434	10.617	0	0	yes
XLOC_020061	XLOC_020061	Znrf2	chr6:54816618-54898662	q1	q2	OK	29.5267	3.42271	-3.10881	8.62671	12.1597	0	0	yes
XLOC_016533	XLOC_016533	-	chr3:106477464-106479769	q1	q2	OK	0.221289	0.0259881	-3.09001	8.51502	3.29156	0.00099633	0.0182134	yes
XLOC_016559	XLOC_016559	-	chr3:137847548-137849238	q1	q2	OK	0.309953	0.0367327	-3.07691	8.43805	3.28954	0.00100353	0.0183126	yes
XLOC_021243	XLOC_021243	-	chr6:112599650-112605459	q1	q2	OK	0.457245	0.0548151	-3.06032	8.34158	7.1878	6.58362e-13	6.29766e-11	yes
XLOC_006450	XLOC_006450	Arl15	chr13:113794507-114157786	q1	q2	OK	19.36	2.33976	-3.04864	8.27432	9.41826	0	0	yes
XLOC_022176	XLOC_022176	Zfp689	chr7:127418963-127476758	q1	q2	OK	4.37918	0.540922	-3.01717	8.09578	6.33997	2.29817e-10	1.69024e-08	yes
XLOC_009665	XLOC_009665	Tbccd1	chr16:22813214-22857569	q1	q2	OK	109.319	13.6746	-2.99897	7.99429	14.8962	0	0	yes
XLOC_011981	XLOC_011981	-	chr18:7846218-7846652	q1	q2	OK	10.0279	1.26061	-2.99183	7.95482	7.23439	4.67626e-13	4.52871e-11	yes
XLOC_005920	XLOC_005920	-	chr12:40882571-40885540	q1	q2	OK	0.662681	0.0849314	-2.96394	7.80252	6.21882	5.00923e-10	3.45593e-08	yes
XLOC_015137	XLOC_015137	-	chr2:104066622-104069355	q1	q2	OK	0.599399	0.0772771	-2.9554	7.75647	5.70847	1.13997e-08	6.37077e-07	yes
XLOC_010256	XLOC_010256	Rgs11	chr17:26202677-26211324	q1	q2	OK	0.50887	0.0659682	-2.94746	7.7139	3.65483	0.000257352	0.00577358	yes
XLOC_011982	XLOC_011982	-	chr18:7847107-7847493	q1	q2	OK	4.08419	0.529794	-2.94655	7.70903	4.45943	8.21797e-06	0.000274378	yes
XLOC_019674	XLOC_019674	-	chr5:50102820-50107821	q1	q2	OK	0.28967	0.0381745	-2.92373	7.58805	5.45745	4.83028e-08	2.44525e-06	yes
XLOC_021353	XLOC_021353	Zfp78	chr7:6363147-6383255	q1	q2	OK	0.613815	0.0814906	-2.9131	7.53235	4.49672	6.90113e-06	0.000234882	yes
XLOC_017261	XLOC_017261	Fam132a,Gm5801,Ube2j2	chr4:155943830-155966629	q1	q2	OK	163.044	21.8583	-2.89901	7.45914	14.3811	0	0	yes
XLOC_008267	XLOC_008267	-	chr15:38143760-38148969	q1	q2	OK	2.17488	0.292587	-2.894	7.43329	5.47801	4.30137e-08	2.21343e-06	yes
XLOC_014327	XLOC_014327	Ccdc141	chr2:77009905-77170635	q1	q2	OK	1.40083	0.190494	-2.87846	7.35365	9.22521	0	0	yes
XLOC_018233	XLOC_018233	9330182L06Rik	chr5:9266192-9480717	q1	q2	OK	0.502227	0.0683422	-2.87749	7.3487	5.91888	3.24148e-09	1.98981e-07	yes
XLOC_013460	XLOC_013460	Sfpi1	chr2:91082382-91115757	q1	q2	OK	58.7343	8.01516	-2.8734	7.3279	12.7506	0	0	yes
XLOC_001731	XLOC_001731	Mical1	chr10:41476313-41487138	q1	q2	OK	2.4554	0.338992	-2.85664	7.24326	7.02564	2.13096e-12	1.96603e-10	yes
XLOC_002379	XLOC_002379	Tet1	chr10:62804569-62880137	q1	q2	OK	0.343498	0.0475593	-2.8525	7.22251	6.04932	1.45455e-09	9.37164e-08	yes
XLOC_005440	XLOC_005440	Crip1	chr12:113152011-113153879	q1	q2	OK	77.802	10.7849	-2.8508	7.214	11.9896	0	0	yes
XLOC_010009	XLOC_010009	-	chr16:48238860-48241653	q1	q2	OK	0.224531	0.0315629	-2.83061	7.11375	3.62293	0.000291283	0.00640576	yes
XLOC_000799	XLOC_000799	Nab1	chr1:52455848-52500448	q1	q2	OK	13.4237	1.89487	-2.82461	7.08422	14.6338	0	0	yes
XLOC_004254	XLOC_004254	Trp53i13	chr11:77508098-77513364	q1	q2	OK	5.27022	0.752559	-2.80799	7.00308	5.48011	4.25057e-08	2.19453e-06	yes
XLOC_017414	XLOC_017414	Tbc1d2	chr4:46604389-46650199	q1	q2	OK	0.239999	0.0346226	-2.79324	6.93185	4.04498	5.23286e-05	0.00144408	yes
XLOC_009153	XLOC_009153	-	chr15:76243926-76246617	q1	q2	OK	0.690882	0.100742	-2.77778	6.85796	5.94898	2.69822e-09	1.67612e-07	yes
XLOC_018339	XLOC_018339	-	chr5:33029951-33041827	q1	q2	OK	0.57824	0.0846518	-2.77205	6.83078	4.75967	1.93906e-06	7.41025e-05	yes
XLOC_015319	XLOC_015319	Atp11b	chr3:35754137-35856276	q1	q2	OK	22.3024	3.41224	-2.70841	6.53601	13.6906	0	0	yes
XLOC_011156	XLOC_011156	-	chr17:68205342-68219559	q1	q2	OK	6.31557	0.969747	-2.70323	6.51258	4.10107	4.11236e-05	0.00117221	yes
XLOC_014991	XLOC_014991	Tcfl5	chr2:180598221-180644422	q1	q2	OK	0.314189	0.0486492	-2.69114	6.45824	3.36081	0.000777152	0.0147953	yes
XLOC_027683	XLOC_027683	-	chrX:103299001-103300208	q1	q2	OK	1.33324	0.20995	-2.66682	6.35028	5.1709	2.32975e-07	1.04084e-05	yes
XLOC_011202	XLOC_011202	-	chr17:83851628-83854446	q1	q2	OK	3.36306	0.531215	-2.66241	6.3309	6.39804	1.57389e-10	1.19708e-08	yes
XLOC_020652	XLOC_020652	Osbpl3	chr6:50293326-50456170	q1	q2	OK	0.751596	0.118808	-2.66132	6.32612	5.22431	1.74806e-07	7.99288e-06	yes
XLOC_016702	XLOC_016702	Glipr2	chr4:43957701-43979118	q1	q2	OK	83.954	13.3043	-2.6577	6.31026	15.7697	0	0	yes
XLOC_014014	XLOC_014014	Ppdpf	chr2:181187245-181190476	q1	q2	OK	80.1458	12.7487	-2.65227	6.28656	11.8548	0	0	yes
XLOC_002060	XLOC_002060	Pawr	chr10:108332188-108414836	q1	q2	OK	13.0522	2.07946	-2.65001	6.27672	8.90739	0	0	yes
XLOC_006837	XLOC_006837	Arsk,Gpr150	chr13:76054850-76098660	q1	q2	OK	11.0982	1.80203	-2.62264	6.15876	10.209	0	0	yes
XLOC_008377	XLOC_008377	Cacng2	chr15:77977460-78119280	q1	q2	OK	2.62546	0.426732	-2.62117	6.15249	3.14909	0.00163779	0.0275474	yes
XLOC_001518	XLOC_001518	-	chr1:151211503-151211810	q1	q2	OK	2.79557	0.454845	-2.6197	6.14622	2.97038	0.00297433	0.0458259	yes
XLOC_004231	XLOC_004231	Rap1gap2	chr11:74383349-74590158	q1	q2	OK	3.90123	0.63659	-2.61549	6.12831	9.11354	0	0	yes
XLOC_027059	XLOC_027059	Plp2	chrX:7658532-7671278	q1	q2	OK	21.8441	3.59053	-2.60498	6.08383	9.80815	0	0	yes
XLOC_020748	XLOC_020748	Tmsb10	chr6:72957346-72958748	q1	q2	OK	137.893	22.6984	-2.60288	6.07498	13.4892	0	0	yes
XLOC_015883	XLOC_015883	Anxa5	chr3:36448923-36475887	q1	q2	OK	49.9381	8.29351	-2.59009	6.02136	14.2102	0	0	yes
XLOC_024850	XLOC_024850	-	chr8:20588707-20589225	q1	q2	OK	2.0318	0.338281	-2.58646	6.00623	3.89692	9.74257e-05	0.00249027	yes
XLOC_000455	XLOC_000455	-	chr1:151183362-151194014	q1	q2	OK	2.6213	0.437315	-2.58354	5.99409	5.88721	3.92765e-09	2.36447e-07	yes
XLOC_013585	XLOC_013585	Itpka	chr2:119739170-119751253	q1	q2	OK	6.39374	1.07756	-2.5689	5.93357	8.48553	0	0	yes
XLOC_019514	XLOC_019514	Grifin	chr5:140563118-140565067	q1	q2	OK	2.74223	0.467629	-2.55191	5.8641	3.26975	0.00107643	0.0194706	yes
XLOC_027620	XLOC_027620	-	chrX:47634288-47634478	q1	q2	OK	15.5679	2.66961	-2.54388	5.83155	3.45848	0.00054324	0.0110289	yes
XLOC_005063	XLOC_005063	Asap2	chr12:21111755-21286237	q1	q2	OK	4.41223	0.763984	-2.52989	5.77528	8.5162	0	0	yes
XLOC_004044	XLOC_004044	Fam114a2	chr11:57482989-57518644	q1	q2	OK	70.3592	12.3214	-2.51358	5.71035	14.8345	0	0	yes
XLOC_024662	XLOC_024662	Dync1li2	chr8:104417497-104443047	q1	q2	OK	31.1878	5.47931	-2.50892	5.69194	14.0378	0	0	yes
XLOC_024848	XLOC_024848	-	chr8:20579950-20580953	q1	q2	OK	2.33733	0.412258	-2.50324	5.66957	6.02315	1.71056e-09	1.08419e-07	yes
XLOC_002303	XLOC_002303	Wisp3	chr10:39133979-39163794	q1	q2	OK	1.11203	0.201082	-2.46734	5.53023	3.69796	0.000217343	0.00499089	yes
XLOC_014803	XLOC_014803	Trib3	chr2:152337424-152344060	q1	q2	OK	5.51934	1.00233	-2.46114	5.50652	8.89378	0	0	yes
XLOC_008770	XLOC_008770	Nrbp2	chr15:76085589-76091562	q1	q2	OK	3.37602	0.618316	-2.44891	5.46003	6.32496	2.53295e-10	1.85417e-08	yes
XLOC_007732	XLOC_007732	Tspan14	chr14:40906443-40966807	q1	q2	OK	44.546	8.16537	-2.4477	5.45546	13.9528	0	0	yes
XLOC_026599	XLOC_026599	A230072C01Rik	chrX:20951664-20987353	q1	q2	OK	4.70344	0.862779	-2.44665	5.45149	5.30735	1.11233e-07	5.27158e-06	yes
XLOC_027624	XLOC_027624	-	chrX:49660847-49661036	q1	q2	OK	32.2133	6.03354	-2.41658	5.33904	4.71904	2.36963e-06	8.86025e-05	yes
XLOC_026421	XLOC_026421	-	chr9:57476973-57481113	q1	q2	OK	2.65233	0.507217	-2.38658	5.22916	8.38326	0	0	yes
XLOC_006842	XLOC_006842	Lysmd3	chr13:81655022-81673155	q1	q2	OK	3.1596	0.608395	-2.37666	5.19333	4.96781	6.77144e-07	2.78243e-05	yes
XLOC_025704	XLOC_025704	Limd1	chr9:123478700-123521552	q1	q2	OK	55.7098	10.7581	-2.37251	5.17841	14.6472	0	0	yes
XLOC_001074	XLOC_001074	Nav1	chr1:135434579-135602634	q1	q2	OK	1.38562	0.268785	-2.36601	5.15513	7.81846	5.32907e-15	6.44115e-13	yes
XLOC_011262	XLOC_011262	-	chr17:17511057-17513323	q1	q2	OK	0.459722	0.0894289	-2.36195	5.14065	4.27275	1.93076e-05	0.000600538	yes
XLOC_003163	XLOC_003163	Mfap3	chr11:57518664-57533817	q1	q2	OK	20.3862	4.02793	-2.33948	5.0612	12.1339	0	0	yes
XLOC_025900	XLOC_025900	Ubash3b	chr9:41012988-41157938	q1	q2	OK	13.7059	2.7169	-2.33477	5.04471	10.9363	0	0	yes
XLOC_001197	XLOC_001197	Ddr2	chr1:169969408-170088944	q1	q2	OK	0.645758	0.12836	-2.3308	5.03084	6.48043	9.146e-11	7.09474e-09	yes
XLOC_009157	XLOC_009157	-	chr15:77739334-77740699	q1	q2	OK	1.29039	0.259549	-2.31372	4.97163	5.28521	1.25559e-07	5.91454e-06	yes
XLOC_017324	XLOC_017324	4933421O10Rik	chr4:33027138-33031323	q1	q2	OK	1.33435	0.271317	-2.29809	4.91806	7.26113	3.83915e-13	3.78861e-11	yes
XLOC_022327	XLOC_022327	Gm14548,Lilra6,Lilrb3,Pira1,Pira11,Pira2,Pira7	chr7:3712383-3915501	q1	q2	OK	9.0574	1.84497	-2.2955	4.90924	7.46414	8.39329e-14	8.96357e-12	yes
XLOC_021179	XLOC_021179	-	chr6:50554081-50554232	q1	q2	OK	49.8017	10.2584	-2.27938	4.85469	3.31423	0.000918972	0.0169972	yes
XLOC_011977	XLOC_011977	-	chr18:4195886-4197198	q1	q2	OK	3.00719	0.629899	-2.25522	4.77407	6.579	4.73637e-11	3.78715e-09	yes
XLOC_027001	XLOC_027001	Acot9	chrX:155262477-155297907	q1	q2	OK	17.343	3.63596	-2.25395	4.76987	8.82848	0	0	yes
XLOC_026310	XLOC_026310	-	chr9:120490433-120492419	q1	q2	OK	0.617769	0.130519	-2.24281	4.73318	3.23081	0.0012344	0.0217971	yes
XLOC_008367	XLOC_008367	1110038F14Rik	chr15:76948006-76950735	q1	q2	OK	26.7646	5.67749	-2.237	4.71416	9.20031	0	0	yes
XLOC_021830	XLOC_021830	-	chr7:75349288-75356710	q1	q2	OK	0.655668	0.139158	-2.23624	4.71167	5.16015	2.46758e-07	1.09303e-05	yes
XLOC_022936	XLOC_022936	Iqgap1	chr7:80711582-80803331	q1	q2	OK	24.8271	5.28785	-2.23116	4.69511	13.7566	0	0	yes
XLOC_015778	XLOC_015778	Znhit6	chr3:145576207-145628349	q1	q2	OK	15.7933	3.37095	-2.22809	4.68513	5.83178	5.48401e-09	3.22667e-07	yes
XLOC_006714	XLOC_006714	Gkap1	chr13:58233343-58274224	q1	q2	OK	5.47219	1.18921	-2.20211	4.60152	6.03839	1.55663e-09	9.90654e-08	yes
XLOC_008376	XLOC_008376	Apol8	chr15:77746184-77755280	q1	q2	OK	52.9364	11.5181	-2.20036	4.59594	3.79547	0.000147363	0.00358452	yes
XLOC_024546	XLOC_024546	B3gnt3	chr8:71690861-71703756	q1	q2	OK	30.3828	6.6654	-2.18849	4.55828	11.2934	0	0	yes
XLOC_009158	XLOC_009158	-	chr15:77742137-77744502	q1	q2	OK	3.25414	0.718221	-2.17978	4.53084	7.67988	1.59872e-14	1.80632e-12	yes
XLOC_019673	XLOC_019673	-	chr5:50100001-50102031	q1	q2	OK	0.289453	0.0640257	-2.1766	4.52087	3.22307	0.00126827	0.022294	yes
XLOC_023888	XLOC_023888	-	chr8:57505890-57509997	q1	q2	OK	97.7904	21.653	-2.17513	4.51626	6.26712	3.67792e-10	2.58316e-08	yes
XLOC_023591	XLOC_023591	-	chr7:99802020-99803672	q1	q2	OK	3.14859	0.702039	-2.16508	4.48491	6.88837	5.64371e-12	4.88871e-10	yes
XLOC_012225	XLOC_012225	Ahnak	chr19:8989277-9076919	q1	q2	OK	1.29497	0.292975	-2.14408	4.4201	4.10322	4.07444e-05	0.00116353	yes
XLOC_001525	XLOC_001525	-	chr1:153766734-153768787	q1	q2	OK	0.371985	0.0859651	-2.11342	4.32716	3.59205	0.000328087	0.0071049	yes
XLOC_019023	XLOC_019023	-	chr5:33029951-33041827	q1	q2	OK	0.42354	0.0986988	-2.10139	4.29123	5.32484	1.01041e-07	4.84746e-06	yes
XLOC_003005	XLOC_003005	Wdpcp	chr11:21572280-21898686	q1	q2	OK	0.784263	0.183001	-2.09949	4.28558	4.24774	2.15942e-05	0.000658897	yes
XLOC_005785	XLOC_005785	-	chr12:110715875-110719739	q1	q2	OK	0.508822	0.118905	-2.09735	4.27923	3.38388	0.000714686	0.0138084	yes
XLOC_006722	XLOC_006722	Agtpbp1	chr13:59448867-59557322	q1	q2	OK	15.0828	3.55129	-2.08649	4.24714	10.4025	0	0	yes
XLOC_008801	XLOC_008801	Apol8	chr15:77746184-77755280	q1	q2	OK	412.558	98.3786	-2.06818	4.19357	9.51068	0	0	yes
XLOC_024351	XLOC_024351	2610005L07Rik,6820431F20Rik,Gm15319	chr8:19979836-20579802	q1	q2	OK	149.992	35.974	-2.05986	4.16946	9.72947	0	0	yes
XLOC_006728	XLOC_006728	-	chr13:59740658-59748292	q1	q2	OK	0.302206	0.0733023	-2.0436	4.12273	3.07783	0.00208513	0.0339368	yes
XLOC_024385	XLOC_024385	Adam9	chr8:24949610-25016922	q1	q2	OK	11.0883	2.70848	-2.03348	4.09391	10.7071	0	0	yes
XLOC_010837	XLOC_010837	Nudt3	chr17:27578801-27623452	q1	q2	OK	36.9467	9.08592	-2.02374	4.06637	11.013	0	0	yes
XLOC_020130	XLOC_020130	Capg	chr6:72544438-72562980	q1	q2	OK	10.5492	2.60391	-2.01839	4.05131	6.78215	1.18401e-11	1.01434e-09	yes
XLOC_006241	XLOC_006241	4732471D19Rik	chr13:54503804-54565382	q1	q2	OK	2.36235	0.586868	-2.00912	4.02537	3.16317	0.0015606	0.0265064	yes
XLOC_024942	XLOC_024942	-	chr8:77523455-77526023	q1	q2	OK	0.246576	0.0614992	-2.00339	4.00941	3.2461	0.00116997	0.0208721	yes
XLOC_016890	XLOC_016890	Orc1	chr4:108579453-108614831	q1	q2	OK	48.5807	12.2326	-1.98966	3.97143	11.3179	0	0	yes
XLOC_017438	XLOC_017438	Ctnnal1	chr4:56810934-56865211	q1	q2	OK	11.4811	2.89536	-1.98744	3.96533	10.5049	0	0	yes
XLOC_016904	XLOC_016904	Spata6	chr4:111720009-111829140	q1	q2	OK	1.93746	0.499968	-1.95426	3.87517	4.55116	5.33521e-06	0.000185271	yes
XLOC_021720	XLOC_021720	Napsa	chr7:44572444-44586846	q1	q2	OK	0.718282	0.185567	-1.95261	3.87074	3.95471	7.66283e-05	0.00202507	yes
XLOC_015652	XLOC_015652	Dennd2d	chr3:106481985-106501967	q1	q2	OK	2.54774	0.661639	-1.9451	3.85064	4.8197	1.43775e-06	5.61839e-05	yes
XLOC_007439	XLOC_007439	Parp4	chr14:56575618-56659798	q1	q2	OK	2.48143	0.650294	-1.93201	3.81586	7.25472	4.02567e-13	3.93816e-11	yes
XLOC_005115	XLOC_005115	-	chr12:41024093-41111901	q1	q2	OK	1.7356	0.455664	-1.9294	3.80897	4.32633	1.51614e-05	0.000482443	yes
XLOC_026527	XLOC_026527	Prickle3	chrX:7658532-7671278	q1	q2	OK	0.944163	0.250275	-1.91552	3.7725	3.16273	0.00156296	0.0265176	yes
XLOC_023205	XLOC_023205	Nrip3	chr7:109758048-109781549	q1	q2	OK	4.67992	1.24614	-1.90902	3.75554	7.38362	1.54099e-13	1.60181e-11	yes
XLOC_004901	XLOC_004901	-	chr11:69375447-69378353	q1	q2	OK	0.324084	0.0866422	-1.90323	3.7405	3.76687	0.00016531	0.00397763	yes
XLOC_016259	XLOC_016259	-	chr3:115637206-115641525	q1	q2	OK	0.479986	0.128475	-1.90151	3.73604	3.52629	0.000421425	0.00883517	yes
XLOC_018717	XLOC_018717	2810006K23Rik	chr5:124250956-124341844	q1	q2	OK	9.50984	2.5485	-1.89977	3.73154	4.39248	1.12066e-05	0.000361018	yes
XLOC_015803	XLOC_015803	Cryz	chr3:154576519-154623184	q1	q2	OK	9.56776	2.56595	-1.89869	3.72874	7.07858	1.45639e-12	1.35976e-10	yes
XLOC_013503	XLOC_013503	Cd59a	chr2:104085288-104120244	q1	q2	OK	175.922	47.2062	-1.89789	3.72668	11.343	0	0	yes
XLOC_023424	XLOC_023424	Chid1	chr7:141475235-141539885	q1	q2	OK	19.0549	5.13218	-1.89252	3.71283	9.08911	0	0	yes
XLOC_000430	XLOC_000430	Kif21b	chr1:136131400-136178173	q1	q2	OK	2.53508	0.68681	-1.88405	3.6911	7.75191	9.10383e-15	1.06727e-12	yes
XLOC_023636	XLOC_023636	-	chr7:132035022-132035282	q1	q2	OK	8.67011	2.35205	-1.88213	3.68619	3.64558	0.000266787	0.00594249	yes
XLOC_003089	XLOC_003089	Zfp62	chr11:49203499-49218816	q1	q2	OK	19.764	5.40396	-1.87078	3.6573	9.67224	0	0	yes
XLOC_010849	XLOC_010849	Pxt1	chr17:28933985-28942262	q1	q2	OK	0.70411	0.194671	-1.85476	3.61692	3.13981	0.00169055	0.0283735	yes
XLOC_021451	XLOC_021451	Eml2	chr7:19181169-19206482	q1	q2	OK	6.35126	1.76701	-1.84573	3.59435	7.21373	5.44453e-13	5.2402e-11	yes
XLOC_010862	XLOC_010862	Mdga1	chr17:29827923-29888552	q1	q2	OK	1.03934	0.291731	-1.83296	3.56267	5.25672	1.46645e-07	6.84578e-06	yes
XLOC_017746	XLOC_017746	C77080	chr4:129189771-129248443	q1	q2	OK	2.79839	0.792972	-1.81925	3.52898	3.13042	0.00174554	0.0290774	yes
XLOC_009002	XLOC_009002	Tfcp2	chr15:100502794-100557763	q1	q2	OK	4.5853	1.30382	-1.81428	3.51684	5.9147	3.32481e-09	2.03296e-07	yes
XLOC_024923	XLOC_024923	-	chr8:69554788-69564742	q1	q2	OK	4.97501	1.41796	-1.81089	3.50859	3.57545	0.000349628	0.00748818	yes
XLOC_014725	XLOC_014725	4930402H24Rik	chr2:130706141-130840145	q1	q2	OK	5.43039	1.55737	-1.80194	3.48689	8.31743	0	0	yes
XLOC_021650	XLOC_021650	Rhpn2	chr7:35334236-35396798	q1	q2	OK	3.43968	0.996072	-1.78795	3.45324	4.64512	3.39878e-06	0.000123241	yes
XLOC_023803	XLOC_023803	Tm2d2	chr8:25017210-25023260	q1	q2	OK	25.5018	7.39171	-1.78662	3.45006	8.94358	0	0	yes
XLOC_017222	XLOC_017222	Acot7	chr4:152178099-152271855	q1	q2	OK	8.72042	2.52894	-1.78587	3.44826	6.25809	3.89731e-10	2.72497e-08	yes
XLOC_000468	XLOC_000468	Rnasel	chr1:153749425-153765139	q1	q2	OK	158.008	45.8774	-1.78414	3.44413	8.26952	2.22045e-16	2.8378e-14	yes
XLOC_024849	XLOC_024849	-	chr8:20581226-20583992	q1	q2	OK	2.38924	0.693862	-1.78383	3.44339	6.3534	2.10611e-10	1.55633e-08	yes
XLOC_012417	XLOC_012417	Entpd7	chr19:43689688-43768638	q1	q2	OK	1.37294	0.398974	-1.7829	3.44117	3.68817	0.00022587	0.00514125	yes
XLOC_019264	XLOC_019264	Mfsd7a	chr5:108440955-108448891	q1	q2	OK	2.45123	0.715432	-1.77662	3.42623	4.44959	8.60358e-06	0.000285419	yes
XLOC_001721	XLOC_001721	Tube1	chr10:39133979-39163794	q1	q2	OK	9.05752	2.64416	-1.77631	3.42549	6.66845	2.58518e-11	2.1327e-09	yes
XLOC_025778	XLOC_025778	Zglp1	chr9:21062392-21067093	q1	q2	OK	0.653498	0.195242	-1.74292	3.34712	2.96946	0.00298323	0.0459176	yes
XLOC_002656	XLOC_002656	Xrcc6bp1	chr10:126868427-126901371	q1	q2	OK	3.06879	0.928985	-1.72394	3.30337	3.28027	0.00103709	0.0188246	yes
XLOC_002882	XLOC_002882	-	chr10:82006532-82010222	q1	q2	OK	0.348175	0.106945	-1.70294	3.25564	3.89552	9.79894e-05	0.00249649	yes
XLOC_014773	XLOC_014773	Ralgapa2	chr2:146241293-146512055	q1	q2	OK	2.87041	0.883324	-1.70024	3.24955	6.69553	2.14893e-11	1.81114e-09	yes
XLOC_012775	XLOC_012775	Pdlim1	chr19:40222238-40271616	q1	q2	OK	25.0101	7.71374	-1.69701	3.24228	8.89537	0	0	yes
XLOC_024661	XLOC_024661	Cmtm4	chr8:104348192-104395807	q1	q2	OK	2.00861	0.62141	-1.69258	3.23234	7.44278	9.85878e-14	1.0457e-11	yes
XLOC_004645	XLOC_004645	Unc13d	chr11:116062086-116078297	q1	q2	OK	28.8126	8.9612	-1.68493	3.21525	9.38354	0	0	yes
XLOC_003231	XLOC_003231	Trpv2	chr11:62574485-62600405	q1	q2	OK	2.70305	0.846841	-1.67442	3.19191	5.34585	8.99949e-08	4.37134e-06	yes
XLOC_005496	XLOC_005496	Itgb1bp1	chr12:21111755-21286237	q1	q2	OK	10.7801	3.38062	-1.67301	3.18879	6.04208	1.52138e-09	9.72189e-08	yes
XLOC_019133	XLOC_019133	Sgcb	chr5:73632748-73647731	q1	q2	OK	0.997361	0.312835	-1.67272	3.18815	5.24516	1.56151e-07	7.26332e-06	yes
XLOC_006705	XLOC_006705	-	chr13:56350039-56357178	q1	q2	OK	0.527673	0.166105	-1.66755	3.17675	3.15397	0.00161067	0.0272678	yes
XLOC_015023	XLOC_015023	-	chr2:12445738-12446217	q1	q2	OK	3.03079	0.957756	-1.66196	3.16446	3.59074	0.000329745	0.00712102	yes
XLOC_011992	XLOC_011992	-	chr18:10041335-10043791	q1	q2	OK	3.12292	0.98719	-1.6615	3.16345	5.88734	3.92461e-09	2.36447e-07	yes
XLOC_017103	XLOC_017103	Luzp1	chr4:136468795-136549464	q1	q2	OK	9.06903	2.89528	-1.64724	3.13234	8.94868	0	0	yes
XLOC_021862	XLOC_021862	2900076A07Rik,Mir1839	chr7:81523549-81531645	q1	q2	OK	6.5456	2.09805	-1.64148	3.11986	5.04536	4.52676e-07	1.92319e-05	yes
XLOC_011418	XLOC_011418	-	chr18:4197339-4199150	q1	q2	OK	5.70516	1.82939	-1.64091	3.11862	4.42156	9.79904e-06	0.000320353	yes
XLOC_018910	XLOC_018910	Brca2	chr5:150522622-150665861	q1	q2	OK	24.3514	7.83482	-1.63603	3.10809	8.18606	2.22045e-16	2.8378e-14	yes
XLOC_025676	XLOC_025676	Eif1b	chr9:120492605-120495327	q1	q2	OK	75.0648	24.2262	-1.63157	3.0985	9.38163	0	0	yes
XLOC_023749	XLOC_023749	-	chr8:19701780-19704207	q1	q2	OK	0.45911	0.14863	-1.62711	3.08894	3.16476	0.0015521	0.0263908	yes
XLOC_017230	XLOC_017230	BC046331	chr4:153964442-154008735	q1	q2	OK	31.7541	10.2909	-1.62557	3.08564	7.67016	1.70974e-14	1.90417e-12	yes
XLOC_005076	XLOC_005076	Cmpk2	chr12:26469087-26481210	q1	q2	OK	9.15921	2.97323	-1.62319	3.08055	7.68842	1.4877e-14	1.7056e-12	yes
XLOC_010500	XLOC_010500	BC048355	chr17:46496737-46500480	q1	q2	OK	16.1515	5.24553	-1.6225	3.07908	6.38408	1.72433e-10	1.30514e-08	yes
XLOC_011319	XLOC_011319	-	chr17:34543526-34546471	q1	q2	OK	0.502891	0.164303	-1.61389	3.06076	4.00057	6.31893e-05	0.0016987	yes
XLOC_014750	XLOC_014750	Tmx4	chr2:134594501-134644121	q1	q2	OK	37.2403	12.1921	-1.61092	3.05447	10.0914	0	0	yes
XLOC_011226	XLOC_011226	Mettl4	chr17:94722556-94750041	q1	q2	OK	10.6041	3.50077	-1.59888	3.02908	6.6549	2.83489e-11	2.3264e-09	yes
XLOC_007682	XLOC_007682	-	chr14:29730294-29733387	q1	q2	OK	5.15943	1.70497	-1.59746	3.0261	3.73682	0.000186363	0.00438275	yes
XLOC_006977	XLOC_006977	-	chr13:9184318-9186733	q1	q2	OK	0.333105	0.110101	-1.59715	3.02545	3.18893	0.00142799	0.0247154	yes
XLOC_013906	XLOC_013906	Snx21	chr2:164785755-164804881	q1	q2	OK	24.6068	8.14166	-1.59566	3.02233	6.12392	9.12999e-10	6.00653e-08	yes
XLOC_000778	XLOC_000778	Mfsd9	chr1:40771407-40790657	q1	q2	OK	0.872922	0.290321	-1.58821	3.00676	3.43644	0.000589412	0.0118277	yes
XLOC_013983	XLOC_013983	Gm14420	chr2:177464741-177479194	q1	q2	OK	2.01818	0.678079	-1.57353	2.97632	6.31885	2.63515e-10	1.91104e-08	yes
XLOC_017347	XLOC_017347	Bag1	chr4:40935162-40948294	q1	q2	OK	331.675	111.504	-1.57267	2.97455	9.56641	0	0	yes
XLOC_005791	XLOC_005791	-	chr12:111507277-111529375	q1	q2	OK	13.4064	4.59619	-1.54441	2.91685	4.47798	7.53534e-06	0.00025431	yes
XLOC_020874	XLOC_020874	-	chr6:112606678-112610661	q1	q2	OK	0.68954	0.236983	-1.54085	2.90966	3.71978	0.000199395	0.00464718	yes
XLOC_017762	XLOC_017762	Tinagl1	chr4:130165599-130175122	q1	q2	OK	45.7192	15.7289	-1.53938	2.9067	9.09162	0	0	yes
XLOC_009788	XLOC_009788	Cep97	chr16:55899887-55934848	q1	q2	OK	4.24466	1.46058	-1.53911	2.90615	3.26065	0.00111159	0.0200369	yes
XLOC_017399	XLOC_017399	Fbxo10	chr4:45034247-45084604	q1	q2	OK	4.50539	1.55376	-1.53589	2.89967	7.36703	1.74527e-13	1.79028e-11	yes
XLOC_012380	XLOC_012380	Tmem20	chr19:38395979-38410033	q1	q2	OK	6.06708	2.11561	-1.51993	2.86777	6.37959	1.7756e-10	1.33744e-08	yes
XLOC_005928	XLOC_005928	-	chr12:46335598-46335715	q1	q2	OK	952.257	332.654	-1.51733	2.86261	3.17307	0.00150837	0.0257999	yes
XLOC_020484	XLOC_020484	Samd9l	chr6:3372257-3399571	q1	q2	OK	0.945085	0.330166	-1.51725	2.86245	5.32067	1.03386e-07	4.94478e-06	yes
XLOC_013500	XLOC_013500	Cd59b	chr2:104071009-104084957	q1	q2	OK	6.05559	2.11613	-1.51684	2.86164	4.91884	8.70606e-07	3.52584e-05	yes
XLOC_025542	XLOC_025542	Tmem108	chr9:103482935-103761837	q1	q2	OK	3.83223	1.34387	-1.51179	2.85164	3.57606	0.000348816	0.00748108	yes
XLOC_015625	XLOC_015625	Sike1	chr3:102995680-103008471	q1	q2	OK	9.65128	3.42254	-1.49565	2.81991	6.41803	1.38048e-10	1.06032e-08	yes
XLOC_006472	XLOC_006472	Net1	chr13:3882560-3918220	q1	q2	OK	94.6772	33.5941	-1.49481	2.81827	8.41327	0	0	yes
XLOC_002822	XLOC_002822	-	chr10:43695702-43700946	q1	q2	OK	0.333079	0.119175	-1.48279	2.79489	3.94707	7.91137e-05	0.00208721	yes
XLOC_013454	XLOC_013454	C1qtnf4	chr2:90885785-90890526	q1	q2	OK	2.20461	0.789944	-1.4807	2.79084	4.24862	2.15092e-05	0.00065759	yes
XLOC_018524	XLOC_018524	Ccng2	chr5:93267572-93276231	q1	q2	OK	34.4682	12.3529	-1.48042	2.7903	8.99756	0	0	yes
XLOC_005185	XLOC_005185	2210039B01Rik	chr12:73548482-73551986	q1	q2	OK	1.30103	0.47339	-1.45856	2.74834	3.47737	0.000506363	0.0104021	yes
XLOC_018416	XLOC_018416	Klf3	chr5:64801683-64834662	q1	q2	OK	318.494	116.437	-1.45172	2.73534	5.73458	9.77529e-09	5.52233e-07	yes
XLOC_015689	XLOC_015689	Frrs1	chr3:116859203-116908185	q1	q2	OK	31.9553	11.6892	-1.45087	2.73373	7.67971	1.59872e-14	1.80632e-12	yes
XLOC_016645	XLOC_016645	Ube2j1	chr4:33031398-33052364	q1	q2	OK	43.8254	16.0447	-1.44967	2.73146	8.86561	0	0	yes
XLOC_017966	XLOC_017966	Tprgl	chr4:154157484-154160684	q1	q2	OK	304.02	111.43	-1.44803	2.72835	8.3106	0	0	yes
XLOC_017924	XLOC_017924	Fbxo6	chr4:148145715-148152135	q1	q2	OK	7.5054	2.76214	-1.44214	2.71724	4.44668	8.72093e-06	0.000288698	yes
XLOC_005507	XLOC_005507	Rsad2	chr12:26442714-26457579	q1	q2	OK	208.454	76.968	-1.4374	2.70832	7.61087	2.73115e-14	2.99888e-12	yes
XLOC_017941	XLOC_017941	Slc25a33	chr4:149744035-149774267	q1	q2	OK	3.09752	1.14419	-1.43678	2.70716	4.6127	3.97473e-06	0.000142469	yes
XLOC_024253	XLOC_024253	Spire2	chr8:123332712-123369518	q1	q2	OK	1.22035	0.452442	-1.43149	2.69725	4.31243	1.61472e-05	0.000510684	yes
XLOC_018822	XLOC_018822	Sun1	chr5:139200636-139249839	q1	q2	OK	38.5488	14.3121	-1.42945	2.69344	8.72672	0	0	yes
XLOC_017711	XLOC_017711	4933407E24Rik	chr4:124522935-124606360	q1	q2	OK	2.15031	0.80721	-1.41353	2.66388	3.30604	0.000946254	0.0174603	yes
XLOC_002821	XLOC_002821	-	chr10:43690704-43694979	q1	q2	OK	0.315276	0.119325	-1.40172	2.64216	3.46445	0.000531314	0.0108575	yes
XLOC_004903	XLOC_004903	-	chr11:69379378-69388245	q1	q2	OK	0.264371	0.100391	-1.39694	2.63342	4.06271	4.85064e-05	0.00135297	yes
XLOC_015309	XLOC_015309	Zfp639	chr3:32510549-32520833	q1	q2	OK	9.39758	3.57827	-1.39303	2.6263	5.33797	9.39907e-08	4.53716e-06	yes
XLOC_025603	XLOC_025603	Ip6k2	chr9:108783703-108806333	q1	q2	OK	44.9048	17.1064	-1.39234	2.62504	7.04417	1.86584e-12	1.73168e-10	yes
XLOC_015722	XLOC_015722	9830132P13	chr3:127916170-127955220	q1	q2	OK	20.2106	7.76661	-1.37975	2.60223	7.14402	9.06386e-13	8.56507e-11	yes
XLOC_001107	XLOC_001107	-	chr1:151198416-151205760	q1	q2	OK	5.11232	1.96524	-1.37928	2.60139	5.16127	2.45276e-07	1.09119e-05	yes
XLOC_024912	XLOC_024912	-	chr8:57505890-57509997	q1	q2	OK	4.95123	1.90432	-1.37851	2.6	3.81473	0.000136333	0.00335814	yes
XLOC_025445	XLOC_025445	Myo5a	chr9:75071105-75223687	q1	q2	OK	2.21412	0.85952	-1.36513	2.576	5.0321	4.85145e-07	2.04443e-05	yes
XLOC_011468	XLOC_011468	Mapre2	chr18:23752332-23893861	q1	q2	OK	14.3612	5.58152	-1.36345	2.573	7.85273	3.9968e-15	4.90694e-13	yes
XLOC_019926	XLOC_019926	Akr1b8	chr6:34354163-34368454	q1	q2	OK	3.04967	1.18658	-1.36184	2.57013	4.46979	7.82969e-06	0.000263104	yes
XLOC_020112	XLOC_020112	Eif2ak3	chr6:70844514-70905240	q1	q2	OK	4.70942	1.83294	-1.36139	2.56933	6.07894	1.20982e-09	7.85979e-08	yes
XLOC_008568	XLOC_008568	Pcbp2,Prr13	chr15:102459056-102517004	q1	q2	OK	442.142	173.245	-1.35169	2.55211	6.19907	5.67976e-10	3.87308e-08	yes
XLOC_022303	XLOC_022303	Lsp1	chr7:142460818-142516009	q1	q2	OK	2.06459	0.810731	-1.34856	2.54658	3.06544	0.00217349	0.0351422	yes
XLOC_015109	XLOC_015109	-	chr2:87770131-87770579	q1	q2	OK	11.7961	4.64938	-1.3432	2.53713	3.94134	8.1026e-05	0.00212686	yes
XLOC_008723	XLOC_008723	Ndrg1	chr15:66929317-66969641	q1	q2	OK	10.0618	3.99189	-1.33375	2.52057	6.94774	3.71192e-12	3.28842e-10	yes
XLOC_002818	XLOC_002818	-	chr10:43682628-43685422	q1	q2	OK	0.343971	0.136676	-1.33153	2.51669	3.00479	0.0026576	0.0417295	yes
XLOC_000860	XLOC_000860	1110028C15Rik,Acadl	chr1:66700844-66863548	q1	q2	OK	129.965	52.0456	-1.32027	2.49713	7.41403	1.22569e-13	1.29128e-11	yes
XLOC_000372	XLOC_000372	Cd55	chr1:130423732-130462756	q1	q2	OK	4.1246	1.66569	-1.30813	2.4762	3.92034	8.84226e-05	0.00229017	yes
XLOC_000420	XLOC_000420	Arl8a	chr1:135146799-135156271	q1	q2	OK	10.084	4.10471	-1.29672	2.4567	5.53139	3.1771e-08	1.66233e-06	yes
XLOC_001033	XLOC_001033	Cd55	chr1:130423732-130462756	q1	q2	OK	34.5306	14.1385	-1.28825	2.44232	5.77149	7.85714e-09	4.52061e-07	yes
XLOC_022490	XLOC_022490	Vasp	chr7:19256577-19271854	q1	q2	OK	49.1579	20.1881	-1.28392	2.435	7.81132	5.55112e-15	6.6071e-13	yes
XLOC_021526	XLOC_021526	Ethe1	chr7:24583837-24608927	q1	q2	OK	6.24502	2.58546	-1.27228	2.41543	4.89432	9.86467e-07	3.94384e-05	yes
XLOC_008772	XLOC_008772	Plec	chr15:76170971-76232600	q1	q2	OK	3.09058	1.28087	-1.27075	2.41287	6.50146	7.95455e-11	6.20137e-09	yes
XLOC_002279	XLOC_002279	Cenpw	chr10:30196008-30204386	q1	q2	OK	24.5849	10.2013	-1.26901	2.40996	6.69662	2.13294e-11	1.80743e-09	yes
XLOC_025691	XLOC_025691	Abhd5	chr9:122351545-122398801	q1	q2	OK	68.1185	28.3332	-1.26555	2.40419	6.1588	7.32965e-10	4.88393e-08	yes
XLOC_002827	XLOC_002827	-	chr10:43728680-43740090	q1	q2	OK	0.986029	0.411062	-1.26227	2.39873	5.45817	4.81055e-08	2.44319e-06	yes
XLOC_013837	XLOC_013837	Epb4.1l1	chr2:156421051-156543214	q1	q2	OK	1.54753	0.647067	-1.25798	2.39161	3.59239	0.000327656	0.0071049	yes
XLOC_002956	XLOC_002956	Gatsl3	chr11:4218250-4222409	q1	q2	OK	1.66811	0.697537	-1.25788	2.39144	3.71347	0.000204434	0.00474008	yes
XLOC_024110	XLOC_024110	Cklf	chr8:104250884-104312069	q1	q2	OK	10.7146	4.4899	-1.25482	2.38637	3.32996	0.000868572	0.0161814	yes
XLOC_013030	XLOC_013030	Vim	chr2:13573477-13582828	q1	q2	OK	27.7054	11.6953	-1.24424	2.36894	7.0055	2.46114e-12	2.23629e-10	yes
XLOC_026805	XLOC_026805	Msn	chrX:96096044-96168553	q1	q2	OK	74.7687	31.6184	-1.24167	2.36472	7.83126	4.88498e-15	5.95052e-13	yes
XLOC_016424	XLOC_016424	-	chr3:35864435-35867605	q1	q2	OK	0.586866	0.24894	-1.23724	2.35747	3.41903	0.000628443	0.0124349	yes
XLOC_014779	XLOC_014779	Thbd	chr2:148404470-148408188	q1	q2	OK	0.338845	0.144135	-1.2332	2.35088	2.99137	0.00277724	0.0433109	yes
XLOC_025023	XLOC_025023	Tmem123	chr9:7764076-7794334	q1	q2	OK	21.6246	9.20463	-1.23224	2.34931	7.00517	2.46692e-12	2.23629e-10	yes
XLOC_012031	XLOC_012031	-	chr18:32514578-32518039	q1	q2	OK	0.439047	0.186926	-1.23191	2.34878	3.13499	0.00171859	0.0287513	yes
XLOC_013052	XLOC_013052	Otud1	chr2:19655805-19661255	q1	q2	OK	6.14377	2.62108	-1.22896	2.34398	4.89106	1.00294e-06	3.99947e-05	yes
XLOC_017487	XLOC_017487	Akna	chr4:63367127-63410736	q1	q2	OK	3.69006	1.58073	-1.22305	2.3344	4.99842	5.7803e-07	2.4098e-05	yes
XLOC_000251	XLOC_000251	B3gnt7	chr1:86303220-86307305	q1	q2	OK	2.3337	1.00014	-1.22241	2.33336	3.93193	8.42659e-05	0.00220079	yes
XLOC_000833	XLOC_000833	Als2,Mpp4	chr1:59120934-59237231	q1	q2	OK	10.3347	4.4307	-1.22189	2.33252	6.30298	2.91976e-10	2.07876e-08	yes
XLOC_011042	XLOC_011042	Vegfa	chr17:46016992-46032377	q1	q2	OK	6.18529	2.66166	-1.21651	2.32384	4.64046	3.47638e-06	0.000125472	yes
XLOC_002826	XLOC_002826	-	chr10:43707799-43722438	q1	q2	OK	4.00296	1.72297	-1.21618	2.32331	7.25418	4.04121e-13	3.93816e-11	yes
XLOC_005303	XLOC_005303	Chga	chr12:102554968-102565027	q1	q2	OK	2.02989	0.876509	-1.21156	2.31588	4.00397	6.22884e-05	0.00167737	yes
XLOC_023028	XLOC_023028	Neu3,Spcs2	chr7:99803774-99858934	q1	q2	OK	60.8741	26.3083	-1.21031	2.31387	5.61811	1.93062e-08	1.03801e-06	yes
XLOC_001748	XLOC_001748	-	chr10:43722552-43728529	q1	q2	OK	1.44895	0.628892	-1.20412	2.30397	4.36528	1.26957e-05	0.000407309	yes
XLOC_003039	XLOC_003039	Hba-x	chr11:32276599-32278115	q1	q2	OK	665.386	288.907	-1.20359	2.30312	7.32539	2.38254e-13	2.41224e-11	yes
XLOC_004957	XLOC_004957	-	chr11:98067602-98073015	q1	q2	OK	0.767497	0.334093	-1.19991	2.29725	3.75306	0.000174687	0.00417749	yes
XLOC_002663	XLOC_002663	Arhgef25	chr10:127182520-127190054	q1	q2	OK	2.20933	0.962191	-1.19921	2.29614	3.18889	0.00142821	0.0247154	yes
XLOC_002485	XLOC_002485	Mob3a	chr10:80685252-80701820	q1	q2	OK	31.805	13.8887	-1.19534	2.28999	7.40023	1.35891e-13	1.42202e-11	yes
XLOC_016037	XLOC_016037	Lmna	chr3:88481146-88503332	q1	q2	OK	260.441	113.945	-1.19262	2.28567	6.67586	2.45794e-11	2.04943e-09	yes
XLOC_000415	XLOC_000415	Rabif	chr1:134494659-134508641	q1	q2	OK	25.6816	11.3105	-1.18307	2.27059	5.86964	4.36733e-09	2.60902e-07	yes
XLOC_016964	XLOC_016964	-	chr4:119140000-119152062	q1	q2	OK	0.69428	0.30639	-1.18015	2.266	3.68248	0.000230978	0.00523461	yes
XLOC_007991	XLOC_007991	1190002H23Rik	chr14:79288749-79301635	q1	q2	OK	213.806	94.6178	-1.17612	2.25968	7.52642	5.21805e-14	5.61102e-12	yes
XLOC_026724	XLOC_026724	Mtmr1	chrX:71362095-71492849	q1	q2	OK	5.82239	2.58727	-1.17018	2.2504	3.47889	0.000503498	0.0103569	yes
XLOC_018342	XLOC_018342	4933407H18Rik	chr5:33378567-33419859	q1	q2	OK	6.50111	2.89915	-1.16506	2.24243	5.94412	2.77952e-09	1.71978e-07	yes
XLOC_005256	XLOC_005256	Fos	chr12:85473900-85477270	q1	q2	OK	4.92939	2.20263	-1.16218	2.23795	4.56404	5.01794e-06	0.00017582	yes
XLOC_017750	XLOC_017750	Tssk3	chr4:129489007-129490770	q1	q2	OK	1.91185	0.857065	-1.1575	2.23071	3.15	0.00163272	0.0274918	yes
XLOC_007976	XLOC_007976	Gm4285	chr14:75842917-75844964	q1	q2	OK	6.90605	3.10008	-1.15556	2.22771	4.74512	2.08379e-06	7.92448e-05	yes
XLOC_013967	XLOC_013967	Th1l	chr2:174415803-174438992	q1	q2	OK	115.074	51.6607	-1.15542	2.22749	6.52177	6.94846e-11	5.44424e-09	yes
XLOC_008774	XLOC_008774	Parp10	chr15:76232994-76243440	q1	q2	OK	5.41948	2.43511	-1.15417	2.22556	5.18367	2.17566e-07	9.80432e-06	yes
XLOC_001593	XLOC_001593	-	chr1:180789562-180792591	q1	q2	OK	0.709395	0.321093	-1.1436	2.20932	3.30066	0.00096458	0.0177565	yes
XLOC_013647	XLOC_013647	Gpat2	chr2:127406748-127436092	q1	q2	OK	2.56949	1.1702	-1.13473	2.19577	3.1989	0.00137952	0.0239527	yes
XLOC_003824	XLOC_003824	Sfi1	chr11:3123881-3193463	q1	q2	OK	1.81002	0.832613	-1.12029	2.17391	3.09335	0.00197911	0.0324482	yes
XLOC_006303	XLOC_006303	Ptdss1	chr13:66912097-67032405	q1	q2	OK	28.1166	12.9339	-1.12026	2.17386	5.85954	4.64157e-09	2.76227e-07	yes
XLOC_002957	XLOC_002957	Osm	chr11:4223585-4241124	q1	q2	OK	2.87015	1.3442	-1.09438	2.13521	3.83228	0.000126963	0.00313726	yes
XLOC_006833	XLOC_006833	Cast	chr13:74692436-74807921	q1	q2	OK	71.5752	33.7119	-1.0862	2.12314	5.99492	2.03579e-09	1.27992e-07	yes
XLOC_010108	XLOC_010108	Agpat4	chr17:12119283-12219640	q1	q2	OK	66.1532	31.2773	-1.0807	2.11506	6.31568	2.68974e-10	1.9416e-08	yes
XLOC_017137	XLOC_017137	Padi2	chr4:140906359-140957902	q1	q2	OK	7.36798	3.48661	-1.07944	2.11322	5.62602	1.84414e-08	9.94942e-07	yes
XLOC_019268	XLOC_019268	Slc26a1	chr5:108669105-108684558	q1	q2	OK	7.74067	3.67164	-1.07604	2.10824	4.76939	1.84786e-06	7.11404e-05	yes
XLOC_018918	XLOC_018918	Ankib1	chr5:3689854-3866596	q1	q2	OK	6.86603	3.25976	-1.07471	2.1063	4.59573	4.31229e-06	0.00015351	yes
XLOC_016747	XLOC_016747	Fsd1l	chr4:53631470-53707009	q1	q2	OK	0.570042	0.271075	-1.07238	2.1029	2.94099	0.00327164	0.0498174	yes
XLOC_010380	XLOC_010380	Clic1	chr17:35050242-35058719	q1	q2	OK	64.6594	30.8464	-1.06776	2.09618	6.17072	6.79801e-10	4.56873e-08	yes
XLOC_014831	XLOC_014831	Zfp341	chr2:154611779-154646817	q1	q2	OK	14.2985	6.82135	-1.06773	2.09613	3.80401	0.000142373	0.00347468	yes
XLOC_002811	XLOC_002811	-	chr10:43634186-43647343	q1	q2	OK	0.732291	0.349515	-1.06706	2.09516	4.56578	4.9765e-06	0.00017476	yes
XLOC_004612	XLOC_004612	Cdc42ep4	chr11:113726849-113751815	q1	q2	OK	29.5951	14.1307	-1.06653	2.09439	6.60276	4.03562e-11	3.24347e-09	yes
XLOC_015102	XLOC_015102	-	chr2:84717836-84720618	q1	q2	OK	0.68373	0.326893	-1.06461	2.0916	2.99038	0.0027863	0.0434005	yes
XLOC_007786	XLOC_007786	Tep1	chr14:50807945-50870554	q1	q2	OK	1.36207	0.653268	-1.06005	2.085	2.96169	0.00305955	0.046861	yes
XLOC_018338	XLOC_018338	Ywhah	chr5:33018815-33027991	q1	q2	OK	260.38	124.934	-1.05945	2.08414	6.30557	2.87131e-10	2.05364e-08	yes
XLOC_012697	XLOC_012697	Gcnt1	chr19:17325314-17372844	q1	q2	OK	31.5271	15.2074	-1.05182	2.07314	6.28713	3.23391e-10	2.29196e-08	yes
XLOC_004143	XLOC_004143	Chd3	chr11:69343234-69373465	q1	q2	OK	1.05659	0.512443	-1.04395	2.06187	3.25083	0.00115068	0.0206223	yes
XLOC_012168	XLOC_012168	Sssca1	chr19:5727014-5732926	q1	q2	OK	52.0203	25.304	-1.03971	2.05581	4.00908	6.09555e-05	0.00164717	yes
XLOC_007649	XLOC_007649	Anxa7	chr14:20455260-20480133	q1	q2	OK	80.6463	39.2874	-1.03754	2.05272	5.87336	4.27039e-09	2.56092e-07	yes
XLOC_005689	XLOC_005689	6430527G18Rik	chr12:86880702-86884814	q1	q2	OK	0.703799	0.343755	-1.03378	2.04738	3.22739	0.00124927	0.0220097	yes
XLOC_005572	XLOC_005572	Baz1a	chr12:54892988-54988242	q1	q2	OK	29.1848	14.2738	-1.03185	2.04464	6.32024	2.61162e-10	1.90282e-08	yes
XLOC_002814	XLOC_002814	-	chr10:43652424-43658904	q1	q2	OK	0.703925	0.344453	-1.03112	2.04361	3.67543	0.000237453	0.00537353	yes
XLOC_013656	XLOC_013656	Ttl	chr2:129065946-129096610	q1	q2	OK	1.71706	0.842006	-1.02804	2.03925	3.71935	0.000199739	0.00464824	yes
XLOC_011024	XLOC_011024	Cd2ap	chr17:42782723-42876704	q1	q2	OK	32.1929	15.7991	-1.0269	2.03764	5.70726	1.14808e-08	6.39319e-07	yes
XLOC_015001	XLOC_015001	BC006779	chr2:181227614-181242027	q1	q2	OK	2.96987	1.46243	-1.02203	2.03077	5.27557	1.32347e-07	6.21552e-06	yes
XLOC_005899	XLOC_005899	-	chr12:39984987-39993362	q1	q2	OK	0.387538	0.191135	-1.01975	2.02757	3.33526	0.000852205	0.0159899	yes
XLOC_014271	XLOC_014271	Rbms1	chr2:60750188-60963204	q1	q2	OK	20.8804	10.3209	-1.01658	2.02312	5.46563	4.61268e-08	2.35036e-06	yes
XLOC_017658	XLOC_017658	Artn	chr4:117924901-117929824	q1	q2	OK	14.6719	7.27522	-1.01199	2.01669	4.9347	8.02753e-07	3.26802e-05	yes
XLOC_018438	XLOC_018438	Atp10d	chr5:72203328-72298771	q1	q2	OK	2.48021	1.23657	-1.00411	2.00571	3.92332	8.73388e-05	0.00226964	yes
XLOC_008533	XLOC_008533	Mettl7a1	chr15:100304050-100384435	q1	q2	OK	61.8711	30.9803	-0.997912	1.99711	5.21695	1.81891e-07	8.26834e-06	yes
XLOC_000288	XLOC_000288	Lrrfip1	chr1:90998726-91128944	q1	q2	OK	4.00925	2.01763	-0.990671	1.98711	3.54548	0.000391901	0.00830234	yes
XLOC_008443	XLOC_008443	Tspo	chr15:83563572-83574203	q1	q2	OK	293.244	147.934	-0.987148	1.98226	6.30568	2.86925e-10	2.05364e-08	yes
XLOC_009901	XLOC_009901	Tmem50b	chr16:91574480-91597958	q1	q2	OK	3.03617	1.53919	-0.98008	1.97257	3.32471	0.00088509	0.0164485	yes
XLOC_005540	XLOC_005540	Bzw2	chr12:36091834-36197291	q1	q2	OK	12.1377	6.22944	-0.962322	1.94844	4.14197	3.44337e-05	0.000997937	yes
XLOC_023816	XLOC_023816	Eif4ebp1	chr8:27260326-27314999	q1	q2	OK	19.2631	9.92051	-0.957354	1.94175	4.23956	2.23954e-05	0.000680681	yes
XLOC_006036	XLOC_006036	Larp4b	chr13:9093680-9174448	q1	q2	OK	51.6221	26.6336	-0.954744	1.93824	5.40847	6.35651e-08	3.17663e-06	yes
XLOC_024557	XLOC_024557	Arhgap10	chr8:77250365-77518578	q1	q2	OK	3.57783	1.84836	-0.952839	1.93568	4.21097	2.54272e-05	0.000759504	yes
XLOC_011747	XLOC_011747	Osbpl1a	chr18:12755311-12941841	q1	q2	OK	23.2615	12.0206	-0.952436	1.93514	5.50106	3.77523e-08	1.96211e-06	yes
XLOC_024416	XLOC_024416	Leprotl1	chr8:34135571-34146739	q1	q2	OK	3.35395	1.7364	-0.949766	1.93156	3.91027	9.21949e-05	0.00237604	yes
XLOC_004562	XLOC_004562	-	chr11:105162379-105168055	q1	q2	OK	0.649243	0.336328	-0.94889	1.93039	3.24166	0.00118836	0.0211759	yes
XLOC_015498	XLOC_015498	S100a13	chr3:90514434-90524581	q1	q2	OK	9.89381	5.12962	-0.947675	1.92876	3.59107	0.000329322	0.00712102	yes
XLOC_025414	XLOC_025414	Anxa2	chr9:69453682-69491793	q1	q2	OK	20.9811	10.9103	-0.94339	1.92304	4.93898	7.85337e-07	3.20549e-05	yes
XLOC_012517	XLOC_012517	Aip	chr19:4114445-4125827	q1	q2	OK	42.86	22.3032	-0.942379	1.92169	5.67368	1.39766e-08	7.64642e-07	yes
XLOC_011867	XLOC_011867	Cep120	chr18:53648150-53744547	q1	q2	OK	17.9219	9.32989	-0.941788	1.92091	5.89349	3.78124e-09	2.29405e-07	yes
XLOC_011554	XLOC_011554	Ndfip1	chr18:38418919-38465188	q1	q2	OK	52.3971	27.2839	-0.941441	1.92045	4.73899	2.14781e-06	8.14811e-05	yes
XLOC_008999	XLOC_008999	Mettl7a1	chr15:100304050-100384435	q1	q2	OK	5.0685	2.65917	-0.930581	1.90604	2.94098	0.00327174	0.0498174	yes
XLOC_014181	XLOC_014181	1110008P14Rik	chr2:32363009-32381915	q1	q2	OK	57.8731	30.3727	-0.930117	1.90543	3.65217	0.00026003	0.0058169	yes
XLOC_017667	XLOC_017667	Wdr65	chr4:118554547-118620405	q1	q2	OK	36.7481	19.32	-0.927577	1.90208	4.20753	2.58173e-05	0.000768212	yes
XLOC_002815	XLOC_002815	-	chr10:43663973-43672632	q1	q2	OK	0.797146	0.419506	-0.926153	1.9002	3.70065	0.000215049	0.00495614	yes
XLOC_018397	XLOC_018397	Pi4k2b	chr5:52741573-52769340	q1	q2	OK	24.9452	13.1813	-0.92027	1.89247	5.68871	1.28e-08	7.05221e-07	yes
XLOC_004287	XLOC_004287	Myo1d	chr11:80482126-80780025	q1	q2	OK	21.1013	11.1945	-0.914544	1.88497	5.11465	3.14316e-07	1.37278e-05	yes
XLOC_011653	XLOC_011653	-	chr18:64490491-64499513	q1	q2	OK	0.600192	0.318989	-0.911915	1.88154	3.35556	0.00079204	0.0150054	yes
XLOC_001191	XLOC_001191	Mgst3	chr1:167372383-167393797	q1	q2	OK	1595.77	848.281	-0.911639	1.88118	3.6603	0.000251924	0.00565995	yes
XLOC_003871	XLOC_003871	Nacad	chr11:6597774-6606296	q1	q2	OK	4.19248	2.23909	-0.904892	1.8724	4.01343	5.9844e-05	0.00161994	yes
XLOC_019530	XLOC_019530	E130309D02Rik	chr5:143275303-143315362	q1	q2	OK	22.4304	11.9994	-0.902499	1.8693	4.42153	9.80045e-06	0.000320353	yes
XLOC_012560	XLOC_012560	Fam89b,Sssca1	chr19:5727014-5732926	q1	q2	OK	74.2079	39.815	-0.898262	1.86382	3.99674	6.42208e-05	0.00172346	yes
XLOC_015384	XLOC_015384	Rap2b	chr3:61364506-61368703	q1	q2	OK	4.11963	2.21753	-0.893566	1.85776	4.35976	1.30207e-05	0.000416876	yes
XLOC_004858	XLOC_004858	-	chr11:58351040-58355943	q1	q2	OK	0.925833	0.498831	-0.892201	1.85601	3.21266	0.00131513	0.0230399	yes
XLOC_013968	XLOC_013968	Tubb1	chr2:174450530-174460689	q1	q2	OK	33.4352	18.0212	-0.891671	1.85532	4.17871	2.93167e-05	0.000859223	yes
XLOC_010791	XLOC_010791	Fahd1	chr17:24848895-24864450	q1	q2	OK	39.0684	21.0859	-0.889723	1.85282	4.03232	5.52297e-05	0.00151078	yes
XLOC_005723	XLOC_005723	BC002230	chr12:100125448-100161169	q1	q2	OK	4.70481	2.54079	-0.888858	1.85171	3.89475	9.8298e-05	0.00250027	yes
XLOC_026318	XLOC_026318	Sec22c	chr9:121680044-121705326	q1	q2	OK	2.10478	1.13677	-0.888724	1.85154	3.20719	0.0013404	0.0234099	yes
XLOC_007551	XLOC_007551	1300010F03Rik	chr14:78849177-79202310	q1	q2	OK	2.96556	1.60655	-0.884335	1.84591	3.72895	0.000192276	0.00450145	yes
XLOC_006610	XLOC_006610	Serpinb6a	chr13:33917917-34035471	q1	q2	OK	25.2501	13.6844	-0.883763	1.84518	3.60139	0.000316515	0.00688299	yes
XLOC_005439	XLOC_005439	Crip2	chr12:113140235-113145508	q1	q2	OK	18.5247	10.0662	-0.879927	1.84028	3.74204	0.000182533	0.00431875	yes
XLOC_009507	XLOC_009507	Ifngr2	chr16:91547093-91564007	q1	q2	OK	10.7151	5.84697	-0.873885	1.83259	4.52557	6.02338e-06	0.00020778	yes
XLOC_001189	XLOC_001189	Uck2	chr1:167222879-167285369	q1	q2	OK	26.2587	14.3321	-0.873544	1.83216	3.96923	7.21047e-05	0.001912	yes
XLOC_023408	XLOC_023408	Rnh1	chr7:141160318-141172851	q1	q2	OK	38.8523	21.3166	-0.866021	1.82263	5.34076	9.25602e-08	4.48199e-06	yes
XLOC_023045	XLOC_023045	Folr2	chr7:101839983-101845331	q1	q2	OK	6.27835	3.44692	-0.865077	1.82144	3.23549	0.00121433	0.0215401	yes
XLOC_023096	XLOC_023096	Hbb-y	chr7:103851753-103853207	q1	q2	OK	4617.48	2535.34	-0.864928	1.82125	3.69726	0.000217935	0.00499712	yes
XLOC_018220	XLOC_018220	4932412H11Rik,Krit1	chr5:3689854-3866596	q1	q2	OK	12.165	6.71404	-0.857489	1.81188	4.14923	3.33599e-05	0.000968617	yes
XLOC_010521	XLOC_010521	Treml2	chr17:48299338-48312652	q1	q2	OK	47.8389	26.4448	-0.855203	1.80901	5.24133	1.59419e-07	7.37586e-06	yes
XLOC_000319	XLOC_000319	Atg4b	chr1:93755032-93789529	q1	q2	OK	49.3954	27.3265	-0.854076	1.8076	5.07716	3.83124e-07	1.63662e-05	yes
XLOC_011220	XLOC_011220	Calm2	chr17:87433400-87446935	q1	q2	OK	271.31	150.461	-0.850548	1.80319	5.35381	8.61211e-08	4.20941e-06	yes
XLOC_016791	XLOC_016791	Kdm4c	chr4:74242496-74407610	q1	q2	OK	5.06367	2.81044	-0.849389	1.80174	4.26524	1.99691e-05	0.000619002	yes
XLOC_018854	XLOC_018854	2810453I06Rik	chr5:143548648-143564525	q1	q2	OK	383.726	213.354	-0.846829	1.79854	4.24319	2.20365e-05	0.000671079	yes
XLOC_017997	XLOC_017997	Samd11	chr4:156236009-156255716	q1	q2	OK	71.2247	39.6344	-0.845623	1.79704	4.46697	7.93346e-06	0.000266018	yes
XLOC_021334	XLOC_021334	Isoc2a	chr7:4877052-4895716	q1	q2	OK	16.4917	9.21541	-0.839619	1.78958	4.09491	4.22335e-05	0.00119946	yes
XLOC_024364	XLOC_024364	Atp7b	chr8:21992799-22071627	q1	q2	OK	3.67268	2.05986	-0.834288	1.78298	3.7799	0.000156893	0.00379267	yes
XLOC_017570	XLOC_017570	Jak1	chr4:101069037-101265282	q1	q2	OK	50.8104	28.6085	-0.828677	1.77606	4.90538	9.32479e-07	3.7569e-05	yes
XLOC_007883	XLOC_007883	Efha1	chr14:57916266-57999262	q1	q2	OK	30.3881	17.166	-0.823951	1.77025	5.10048	3.38799e-07	1.46331e-05	yes
XLOC_005903	XLOC_005903	-	chr12:40005720-40006700	q1	q2	OK	6.45567	3.65448	-0.8209	1.76651	3.11751	0.00182387	0.0302208	yes
XLOC_005068	XLOC_005068	Klf11	chr12:24651370-24662782	q1	q2	OK	7.4994	4.2466	-0.820466	1.76598	4.42677	9.56533e-06	0.000315312	yes
XLOC_000950	XLOC_000950	Col6a3	chr1:90766856-90848126	q1	q2	OK	5.35455	3.03283	-0.820102	1.76553	3.51123	0.000446039	0.00925296	yes
XLOC_018841	XLOC_018841	Foxk1	chr5:142401496-142462015	q1	q2	OK	3.26702	1.85117	-0.81954	1.76484	4.03632	5.42973e-05	0.00149313	yes
XLOC_001745	XLOC_001745	F830002L21Rik	chr10:43593057-43631804	q1	q2	OK	68.99	39.1313	-0.818065	1.76304	4.25048	2.13317e-05	0.000654731	yes
XLOC_017028	XLOC_017028	Rnf19b	chr4:129058135-129085912	q1	q2	OK	22.9615	13.0268	-0.817733	1.76263	4.21868	2.45741e-05	0.000738264	yes
XLOC_018858	XLOC_018858	Pms2	chr5:143910000-143972519	q1	q2	OK	12.7127	7.22934	-0.81433	1.75848	4.51965	6.19433e-06	0.000212736	yes
XLOC_002206	XLOC_002206	Cnksr3	chr10:7119061-7212237	q1	q2	OK	2.83338	1.62462	-0.802425	1.74403	3.51664	0.000437048	0.00909807	yes
XLOC_024592	XLOC_024592	Ier2	chr8:84661330-84662852	q1	q2	OK	26.8173	15.3786	-0.802241	1.74381	4.57429	4.77829e-06	0.000168559	yes
XLOC_005902	XLOC_005902	-	chr12:40002923-40005573	q1	q2	OK	2.10487	1.2076	-0.801581	1.74301	3.04628	0.00231691	0.0370995	yes
XLOC_008242	XLOC_008242	Dap	chr15:31224384-31274338	q1	q2	OK	13.5169	7.75669	-0.801256	1.74262	4.07529	4.59561e-05	0.00128644	yes
XLOC_009632	XLOC_009632	Mrpl40	chr16:18872017-18876637	q1	q2	OK	31.1948	17.9417	-0.797991	1.73868	4.45552	8.36912e-06	0.000278828	yes
XLOC_011790	XLOC_011790	Reep5	chr18:34343781-34373415	q1	q2	OK	44.1669	25.4921	-0.792917	1.73257	4.4963	6.91449e-06	0.000234882	yes
XLOC_000616	XLOC_000616	Pycr2	chr1:180904273-180908088	q1	q2	OK	89.4905	51.6552	-0.792821	1.73246	5.10771	3.26089e-07	1.42022e-05	yes
XLOC_003858	XLOC_003858	Myl7	chr11:5896636-5898782	q1	q2	OK	39.5616	22.876	-0.790268	1.7294	3.11648	0.00183025	0.0302942	yes
XLOC_011145	XLOC_011145	Twsg1	chr17:65923064-65951187	q1	q2	OK	5.40352	3.13258	-0.786551	1.72495	4.08455	4.41618e-05	0.00123844	yes
XLOC_022618	XLOC_022618	Pld3	chr7:27532017-27553112	q1	q2	OK	125.24	72.8643	-0.781406	1.71881	4.50793	6.54637e-06	0.00022384	yes
XLOC_022963	XLOC_022963	Fah	chr7:84585158-84605942	q1	q2	OK	11.882	6.93972	-0.775831	1.71218	3.90977	9.23822e-05	0.00237694	yes
XLOC_023306	XLOC_023306	Spn	chr7:127133463-127137817	q1	q2	OK	3.9886	2.33762	-0.770842	1.70627	3.17561	0.0014952	0.0256188	yes
XLOC_013635	XLOC_013635	Usp8	chr2:126707327-126759314	q1	q2	OK	20.4791	12.0352	-0.766897	1.70161	4.6472	3.36465e-06	0.000122288	yes
XLOC_021352	XLOC_021352	Zfp667	chr7:6286537-6307883	q1	q2	OK	3.62171	2.13578	-0.761908	1.69573	3.06915	0.00214668	0.0347932	yes
XLOC_001617	XLOC_001617	-	chr1:192874369-192881072	q1	q2	OK	0.865505	0.511689	-0.758276	1.69147	2.9486	0.00319216	0.0487007	yes
XLOC_014208	XLOC_014208	Stom	chr2:35313989-35337009	q1	q2	OK	509.8	302.246	-0.75421	1.68671	3.72418	0.000195948	0.00457885	yes
XLOC_018807	XLOC_018807	Zscan21	chr5:138116904-138134259	q1	q2	OK	8.15174	4.85673	-0.747122	1.67844	3.33189	0.000862585	0.0161071	yes
XLOC_003533	XLOC_003533	Ppp1r9b	chr11:94991211-95007059	q1	q2	OK	43.2303	25.7726	-0.746206	1.67738	4.20676	2.5906e-05	0.000769384	yes
XLOC_005641	XLOC_005641	Plek2	chr12:78888696-78906938	q1	q2	OK	124.447	74.37	-0.74274	1.67335	4.78041	1.74938e-06	6.80209e-05	yes
XLOC_024209	XLOC_024209	Hsbp1	chr8:119344474-119348932	q1	q2	OK	22.3538	13.3793	-0.740514	1.67077	3.64581	0.000266547	0.00594249	yes
XLOC_014790	XLOC_014790	Acss1	chr2:150618110-150668932	q1	q2	OK	30.0094	17.9762	-0.739328	1.6694	4.72628	2.28667e-06	8.63091e-05	yes
XLOC_011621	XLOC_011621	Isoc1	chr18:58659481-58680388	q1	q2	OK	11.0668	6.63366	-0.738364	1.66828	4.01526	5.93796e-05	0.00161069	yes
XLOC_004635	XLOC_004635	Hn1	chr11:115497352-115514415	q1	q2	OK	375.011	225.07	-0.736559	1.6662	3.36275	0.000771709	0.0147341	yes
XLOC_005904	XLOC_005904	-	chr12:40006806-40009696	q1	q2	OK	8.46228	5.09003	-0.73337	1.66252	3.92154	8.79836e-05	0.0022826	yes
XLOC_024515	XLOC_024515	Upf1	chr8:70315774-70353273	q1	q2	OK	40.1512	24.2347	-0.72837	1.65677	4.18569	2.84299e-05	0.000837955	yes
XLOC_017212	XLOC_017212	Rere	chr4:150281915-150622617	q1	q2	OK	7.20689	4.35841	-0.725576	1.65356	3.8726	0.000107681	0.00272117	yes
XLOC_002578	XLOC_002578	Socs2	chr10:95411489-95416857	q1	q2	OK	4.76047	2.88087	-0.724602	1.65244	3.07331	0.00211695	0.0343828	yes
XLOC_024415	XLOC_024415	Dctn6	chr8:34090422-34108511	q1	q2	OK	24.5813	14.9231	-0.720014	1.6472	3.35253	0.000800756	0.0151338	yes
XLOC_003047	XLOC_003047	Ubtd2	chr11:32455371-32518709	q1	q2	OK	4.97695	3.02747	-0.717147	1.64393	3.28053	0.00103612	0.0188246	yes
XLOC_000722	XLOC_000722	Ogfrl1	chr1:23366423-23383209	q1	q2	OK	12.428	7.60071	-0.709383	1.6351	4.02853	5.61276e-05	0.00153265	yes
XLOC_022500	XLOC_022500	Clptm1	chr7:19631579-19665030	q1	q2	OK	26.4324	16.1745	-0.708582	1.6342	4.4147	1.0115e-05	0.000329945	yes
XLOC_004436	XLOC_004436	Smarce1	chr11:99209042-99231017	q1	q2	OK	62.6885	38.3706	-0.7082	1.63376	4.20156	2.65078e-05	0.000784269	yes
XLOC_010819	XLOC_010819	Nhlrc4	chr17:25942232-25944931	q1	q2	OK	15.129	9.26836	-0.706935	1.63233	3.92737	8.58783e-05	0.00223915	yes
XLOC_025779	XLOC_025779	Fdx1l,Raver1,Raver1-fdx1l	chr9:21067513-21092008	q1	q2	OK	36.4234	22.3835	-0.702429	1.62724	3.09462	0.00197064	0.0323433	yes
XLOC_024485	XLOC_024485	Sc4mol	chr8:64718134-64733578	q1	q2	OK	14.2261	8.74619	-0.701811	1.62655	3.58666	0.000334938	0.00721319	yes
XLOC_021409	XLOC_021409	Bbc3	chr7:16309578-16318334	q1	q2	OK	11.4823	7.06004	-0.701665	1.62638	3.25378	0.0011388	0.0204564	yes
XLOC_014839	XLOC_014839	Gss	chr2:155563182-155592706	q1	q2	OK	95.122	58.5347	-0.700487	1.62505	4.03518	5.45609e-05	0.00149774	yes
XLOC_006353	XLOC_006353	Lysmd3	chr13:81655022-81673155	q1	q2	OK	20.3323	12.5519	-0.695865	1.61986	3.51799	0.000434829	0.00907612	yes
XLOC_010290	XLOC_010290	Kctd20	chr17:28951398-28969725	q1	q2	OK	165.526	102.303	-0.694213	1.618	3.63161	0.000281662	0.00620293	yes
XLOC_013644	XLOC_013644	Adra2b	chr2:127362636-127368699	q1	q2	OK	35.7208	22.1163	-0.691656	1.61514	4.12297	3.74014e-05	0.00107397	yes
XLOC_001152	XLOC_001152	Prdx6	chr1:161239902-161251200	q1	q2	OK	121.843	76.0202	-0.680568	1.60277	3.45976	0.000540656	0.0110051	yes
XLOC_004646	XLOC_004646	Wbp2	chr11:116078572-116086964	q1	q2	OK	182.777	114.146	-0.679203	1.60125	4.25553	2.0855e-05	0.000642632	yes
XLOC_001051	XLOC_001051	Mdm4	chr1:132986257-133025376	q1	q2	OK	15.5519	9.72938	-0.676674	1.59845	3.79823	0.000145734	0.00355045	yes
XLOC_021863	XLOC_021863	Whamm	chr7:81571269-81596836	q1	q2	OK	16.7662	10.5503	-0.668278	1.58917	3.67473	0.000238098	0.00538032	yes
XLOC_003924	XLOC_003924	Spnb2	chr11:30099389-30268140	q1	q2	OK	5.23159	3.29574	-0.666648	1.58738	3.53879	0.000401959	0.00849986	yes
XLOC_024494	XLOC_024494	Psd3	chr8:67688981-68000767	q1	q2	OK	2.64437	1.6679	-0.664891	1.58545	3.19056	0.00141996	0.0246274	yes
XLOC_016762	XLOC_016762	Hsdl2	chr4:59581562-59618694	q1	q2	OK	11.2615	7.11394	-0.662683	1.58302	3.71327	0.000204597	0.00474008	yes
XLOC_024282	XLOC_024282	Itgb1	chr8:128685653-128733579	q1	q2	OK	56.0052	35.4297	-0.660601	1.58074	3.74908	0.000177487	0.00422788	yes
XLOC_025915	XLOC_025915	Abcg4	chr9:44273117-44289535	q1	q2	OK	24.3641	15.4148	-0.660436	1.58056	3.8847	0.000102455	0.00259751	yes
XLOC_004588	XLOC_004588	Pitpnc1	chr11:107207889-107470755	q1	q2	OK	6.67572	4.23395	-0.656918	1.57671	3.68981	0.000224423	0.0051158	yes
XLOC_003027	XLOC_003027	Rtn4	chr11:29692897-30026033	q1	q2	OK	21.7014	13.8498	-0.647927	1.56692	3.58248	0.000340343	0.0073195	yes
XLOC_006939	XLOC_006939	Map3k1	chr13:111746431-111809384	q1	q2	OK	15.7045	10.029	-0.647003	1.56591	3.68312	0.000230401	0.00522912	yes
XLOC_024059	XLOC_024059	Adcy7	chr8:88272402-88330137	q1	q2	OK	28.7498	18.4323	-0.641313	1.55975	3.97006	7.1853e-05	0.00191183	yes
XLOC_004553	XLOC_004553	Plekhm1	chr11:103364288-103412715	q1	q2	OK	9.34784	5.99431	-0.641039	1.55945	3.56157	0.00036864	0.00786298	yes
XLOC_000706	XLOC_000706	Tceb1,Ube2w	chr1:16569405-16657170	q1	q2	OK	88.8907	57.0198	-0.64057	1.55894	3.31182	0.000926922	0.0171239	yes
XLOC_008387	XLOC_008387	Lgals1	chr15:78926724-78930465	q1	q2	OK	204.154	131.024	-0.639832	1.55815	4.05035	5.11407e-05	0.0014239	yes
XLOC_016241	XLOC_016241	Sars	chr3:108424863-108445259	q1	q2	OK	43.0253	27.6134	-0.639816	1.55813	3.93794	8.21839e-05	0.00215363	yes
XLOC_001778	XLOC_001778	Smpdl3a	chr10:57794543-57811830	q1	q2	OK	16.3181	10.4807	-0.638737	1.55697	3.24664	0.00116776	0.0208565	yes
XLOC_003164	XLOC_003164	Galnt10	chr11:57645441-57787500	q1	q2	OK	53.7375	34.5503	-0.637233	1.55534	4.04716	5.18439e-05	0.00143579	yes
XLOC_026861	XLOC_026861	Pgk1	chrX:106186702-106204119	q1	q2	OK	101.486	65.2913	-0.63632	1.55436	3.90872	9.27875e-05	0.00237951	yes
XLOC_017586	XLOC_017586	Acot11	chr4:106733914-106808256	q1	q2	OK	18.7118	12.0437	-0.635667	1.55366	3.76165	0.000168794	0.00405522	yes
XLOC_007824	XLOC_007824	Mir686,Psmb5	chr14:54613931-54617997	q1	q2	OK	158.908	102.52	-0.63228	1.55001	3.75882	0.000170719	0.00408887	yes
XLOC_012827	XLOC_012827	Ldb1	chr19:46031527-46045211	q1	q2	OK	58.7678	38.0719	-0.626298	1.5436	3.39237	0.000692896	0.013424	yes
XLOC_005770	XLOC_005770	Setd3	chr12:108106430-108179284	q1	q2	OK	70.3476	45.6016	-0.625417	1.54266	4.02546	5.68639e-05	0.00154733	yes
XLOC_020571	XLOC_020571	3110062M04Rik,Wdr91	chr6:34863145-34910971	q1	q2	OK	42.7032	27.6842	-0.625285	1.54252	3.00321	0.0026715	0.041797	yes
XLOC_008880	XLOC_008880	Arfgap3	chr15:83299739-83350247	q1	q2	OK	18.1426	11.7727	-0.623945	1.54108	3.76017	0.000169795	0.00407299	yes
XLOC_014644	XLOC_014644	Zfp106	chr2:120506535-120563851	q1	q2	OK	15.4524	10.0496	-0.62069	1.53761	3.79044	0.000150383	0.00364662	yes
XLOC_024077	XLOC_024077	Mt1	chr8:94178881-94180327	q1	q2	OK	2692.42	1753.18	-0.618933	1.53574	3.36402	0.000768147	0.0146956	yes
XLOC_002064	XLOC_002064	Osbpl8	chr10:111164801-111297247	q1	q2	OK	35.1992	22.9733	-0.615584	1.53218	3.76719	0.000165094	0.00397763	yes
XLOC_011503	XLOC_011503	Kdm3b	chr18:34777007-34839370	q1	q2	OK	16.1987	10.5944	-0.612575	1.52899	3.95607	7.61924e-05	0.00201696	yes
XLOC_001012	XLOC_001012	Steap3	chr1:120224798-120271328	q1	q2	OK	123.6	80.9027	-0.611418	1.52776	3.29586	0.000981198	0.0180198	yes
XLOC_007260	XLOC_007260	Fam116a	chr14:26579549-26632099	q1	q2	OK	7.38127	4.84952	-0.606025	1.52206	3.19918	0.0013782	0.0239527	yes
XLOC_016369	XLOC_016369	Dnajb4	chr3:152183954-152210299	q1	q2	OK	121.913	80.4022	-0.600545	1.51629	3.53819	0.000402879	0.00850025	yes
XLOC_001176	XLOC_001176	Sft2d2	chr1:165174340-165194433	q1	q2	OK	7.96141	5.27824	-0.592967	1.50835	3.44348	0.000574284	0.0115935	yes
XLOC_025566	XLOC_025566	Cish	chr9:107292994-107301974	q1	q2	OK	28.9214	19.2432	-0.587792	1.50294	3.15146	0.00162457	0.027467	yes
XLOC_015843	XLOC_015843	Car1	chr3:14766213-14808365	q1	q2	OK	23.5096	15.6741	-0.584871	1.4999	3.13427	0.00172279	0.02876	yes
XLOC_023272	XLOC_023272	Nsmce1	chr7:125467639-125491542	q1	q2	OK	58.2754	38.9269	-0.58212	1.49705	3.04755	0.00230716	0.0370476	yes
XLOC_019537	XLOC_019537	Ccz1	chr5:143987908-144014853	q1	q2	OK	30.996	20.7472	-0.579168	1.49399	3.56581	0.000362735	0.00774763	yes
XLOC_026090	XLOC_026090	Fam63b	chr9:70599013-70657174	q1	q2	OK	46.3694	31.1432	-0.574259	1.48891	3.53088	0.000414181	0.00870339	yes
XLOC_019180	XLOC_019180	Grsf1	chr5:88659236-88676171	q1	q2	OK	14.8633	9.99254	-0.572832	1.48744	3.02179	0.00251288	0.0397371	yes
XLOC_017349	XLOC_017349	Aqp3	chr4:41092723-41098183	q1	q2	OK	22.4009	15.0925	-0.569719	1.48423	3.31627	0.000912285	0.0168944	yes
XLOC_026155	XLOC_026155	Tbc1d2b	chr9:90201932-90270769	q1	q2	OK	12.6199	8.51118	-0.568273	1.48275	3.33225	0.000861481	0.0161058	yes
XLOC_018535	XLOC_018535	Fras1	chr5:96373954-96784728	q1	q2	OK	6.93741	4.68204	-0.567258	1.4817	3.45455	0.000551222	0.0111619	yes
XLOC_003404	XLOC_003404	Flot2	chr11:78037940-78060432	q1	q2	OK	9.97311	6.74805	-0.563573	1.47792	2.9662	0.00301501	0.0462697	yes
XLOC_001735	XLOC_001735	Sesn1	chr10:41810573-41908436	q1	q2	OK	43.7029	29.6133	-0.561485	1.47579	3.35898	0.000782299	0.0148751	yes
XLOC_024550	XLOC_024550	Eps15l1	chr8:72340996-72421609	q1	q2	OK	34.177	23.2086	-0.558367	1.4726	3.08611	0.00202792	0.0331151	yes
XLOC_012373	XLOC_012373	Exoc6	chr19:37550379-37684078	q1	q2	OK	26.6335	18.1753	-0.551265	1.46537	3.17261	0.00151073	0.0257999	yes
XLOC_025671	XLOC_025671	Slc25a38	chr9:120110342-120124821	q1	q2	OK	149.263	102.187	-0.546639	1.46068	2.95	0.00317777	0.0485286	yes
XLOC_020862	XLOC_020862	Rybp	chr6:100228564-100287358	q1	q2	OK	9.59939	6.58503	-0.543754	1.45776	3.23857	0.00120131	0.0213579	yes
XLOC_022635	XLOC_022635	Pak4	chr7:28558816-28598184	q1	q2	OK	23.136	15.9543	-0.536193	1.45014	3.13258	0.00173278	0.0288958	yes
XLOC_013368	XLOC_013368	Ssrp1	chr2:85037200-85047111	q1	q2	OK	99.3012	69.145	-0.522186	1.43613	3.08802	0.00201496	0.0329667	yes
XLOC_019025	XLOC_019025	Ctbp1	chr5:33247722-33275004	q1	q2	OK	155.029	109.112	-0.506728	1.42082	3.0294	0.0024504	0.038907	yes
XLOC_025943	XLOC_025943	Pafah1b2	chr9:45965310-45984871	q1	q2	OK	38.1979	26.8887	-0.506493	1.42059	3.24918	0.0011574	0.0207189	yes
XLOC_010860	XLOC_010860	-	chr17:29649848-29658783	q1	q2	OK	73.7212	51.9812	-0.504089	1.41823	3.00695	0.00263885	0.0415185	yes
XLOC_012760	XLOC_012760	Cpeb3	chr19:37021290-37207293	q1	q2	OK	10.359	7.31215	-0.502515	1.41668	3.1268	0.00176718	0.0293439	yes
XLOC_021405	XLOC_021405	Napa	chr7:16098218-16117975	q1	q2	OK	135.294	96.0615	-0.494069	1.40841	2.98161	0.00286734	0.0444852	yes
XLOC_008390	XLOC_008390	H1f0	chr15:79028211-79030500	q1	q2	OK	34.9889	25.1013	-0.479133	1.39391	3.01464	0.00257284	0.0405619	yes
XLOC_020480	XLOC_020480	2810474O19Rik	chr6:149309413-149335663	q1	q2	OK	24.0307	17.3862	-0.466934	1.38217	3.01748	0.00254883	0.0402647	yes
XLOC_000757	XLOC_000757	6330578E17Rik	chr1:37417084-37430103	q1	q2	OK	12.9427	18.0137	0.476954	0.718493	-3.04431	0.00233216	0.0372572	yes
XLOC_003664	XLOC_003664	Grn	chr11:102430321-102436809	q1	q2	OK	20.9478	29.1804	0.4782	0.717873	-3.03298	0.00242152	0.0384875	yes
XLOC_025950	XLOC_025950	Rexo2	chr9:48468513-48480683	q1	q2	OK	40.0674	56.225	0.488782	0.712626	-3.06002	0.0022132	0.035649	yes
XLOC_011642	XLOC_011642	Sh3tc2	chr18:61953074-62015719	q1	q2	OK	6.42629	9.01896	0.488975	0.712531	-2.96459	0.00303084	0.0464669	yes
XLOC_015292	XLOC_015292	Eif5a2	chr3:28781310-28798846	q1	q2	OK	7.36507	10.3459	0.490287	0.711883	-3.04709	0.00231068	0.0370659	yes
XLOC_012088	XLOC_012088	-	chr18:68691891-68692325	q1	q2	OK	253.952	357.557	0.493619	0.710241	-3.18324	0.00145637	0.0250182	yes
XLOC_018516	XLOC_018516	Uso1	chr5:92137871-92202803	q1	q2	OK	21.8448	30.7833	0.494858	0.709632	-3.08396	0.00204263	0.0333145	yes
XLOC_010570	XLOC_010570	Emr1	chr17:57358685-57483529	q1	q2	OK	12.0347	17.0508	0.502641	0.705814	-3.12082	0.00180346	0.0299144	yes
XLOC_023911	XLOC_023911	Lpl	chr8:68880554-68906932	q1	q2	OK	8.05413	11.4535	0.50799	0.703201	-3.12708	0.00176552	0.0293439	yes
XLOC_006953	XLOC_006953	Ndufs4	chr13:114284636-114389265	q1	q2	OK	39.0162	55.5599	0.509969	0.702238	-3.0405	0.00236188	0.0376164	yes
XLOC_013322	XLOC_013322	Scrn3	chr2:73312651-73337807	q1	q2	OK	13.093	18.7322	0.51672	0.698959	-3.2613	0.00110905	0.0200142	yes
XLOC_026239	XLOC_026239	Bsn	chr9:108096021-108190383	q1	q2	OK	1.18877	1.71077	0.525181	0.694872	-2.98898	0.00279913	0.0435569	yes
XLOC_011922	XLOC_011922	4933403F05Rik	chr18:67933256-68300333	q1	q2	OK	4.45131	6.45814	0.536888	0.689256	-2.9511	0.00316642	0.0484028	yes
XLOC_008284	XLOC_008284	Pkhd1l1	chr15:44457408-44601378	q1	q2	OK	11.9383	17.324	0.537173	0.68912	-3.20486	0.00135127	0.0235671	yes
XLOC_018354	XLOC_018354	Rgs12	chr5:34949447-35033730	q1	q2	OK	6.01244	8.76019	0.543013	0.686336	-2.97491	0.00293071	0.0453245	yes
XLOC_003890	XLOC_003890	Plek	chr11:16971205-17009198	q1	q2	OK	9.93907	14.5004	0.544909	0.685435	-3.29241	0.000993325	0.0181997	yes
XLOC_014681	XLOC_014681	Cops2	chr2:125830303-126146251	q1	q2	OK	41.4377	60.5365	0.54686	0.684508	-3.22829	0.00124534	0.0219654	yes
XLOC_023111	XLOC_023111	Trim12c	chr7:104264290-104353427	q1	q2	OK	8.90494	13.084	0.555126	0.680598	-3.0586	0.00222372	0.0357815	yes
XLOC_006340	XLOC_006340	Ell2	chr13:75707329-75772358	q1	q2	OK	110.713	163.21	0.559913	0.678343	-3.23136	0.00123205	0.0217801	yes
XLOC_026532	XLOC_026532	Gripap1	chrX:7789969-7820686	q1	q2	OK	21.6405	31.9137	0.560444	0.678093	-3.26378	0.00109936	0.0198624	yes
XLOC_018797	XLOC_018797	Tfr2	chr5:137569850-137587481	q1	q2	OK	13.5182	20.0314	0.567362	0.67485	-3.0986	0.00194436	0.0319457	yes
XLOC_000364	XLOC_000364	Acmsd	chr1:127729412-127774054	q1	q2	OK	11.4322	16.943	0.567592	0.674742	-3.186	0.00144254	0.0248863	yes
XLOC_015382	XLOC_015382	Mbnl1	chr3:60472829-60629748	q1	q2	OK	31.599	46.8408	0.567886	0.674605	-3.25578	0.0011308	0.0203596	yes
XLOC_023429	XLOC_023429	Dusp8	chr7:142079486-142095284	q1	q2	OK	9.93598	14.7448	0.569474	0.673862	-3.69625	0.000218807	0.00500974	yes
XLOC_013558	XLOC_013558	Thbs1	chr2:118111840-118127261	q1	q2	OK	13.3534	19.9175	0.576827	0.670437	-3.36871	0.000755199	0.0144835	yes
XLOC_017048	XLOC_017048	Sdc3	chr4:130792536-130826318	q1	q2	OK	11.5938	17.3205	0.579134	0.669365	-3.42501	0.000614771	0.0122108	yes
XLOC_024093	XLOC_024093	Gpr56	chr8:94977108-95014209	q1	q2	OK	19.1045	28.6317	0.583699	0.667251	-3.68564	0.000228132	0.00518519	yes
XLOC_011423	XLOC_011423	Svil	chr18:4920522-5119293	q1	q2	OK	4.6287	6.94898	0.586195	0.666097	-3.43465	0.00059332	0.0118755	yes
XLOC_023300	XLOC_023300	2900092E17Rik	chr7:127015050-127017352	q1	q2	OK	10.2552	15.4001	0.58659	0.665915	-3.14431	0.00166479	0.0279713	yes
XLOC_017836	XLOC_017836	C1qc	chr4:136889801-136892914	q1	q2	OK	31.4009	47.1887	0.587635	0.665433	-3.44751	0.000565769	0.0114416	yes
XLOC_013563	XLOC_013563	5430417L22Rik	chr2:118745761-118748807	q1	q2	OK	4.56347	6.87216	0.59063	0.664053	-3.12923	0.00175266	0.0291649	yes
XLOC_014875	XLOC_014875	-	chr2:160604266-160620163	q1	q2	OK	6.40107	9.65787	0.593392	0.662783	-3.36263	0.00077205	0.0147341	yes
XLOC_010526	XLOC_010526	Unc5cl	chr17:48453293-48470663	q1	q2	OK	9.64135	14.585	0.597176	0.661047	-3.02781	0.00246332	0.0390723	yes
XLOC_017835	XLOC_017835	C1qb	chr4:136880124-136886181	q1	q2	OK	29.9879	45.3723	0.59743	0.66093	-3.49135	0.000480583	0.00989862	yes
XLOC_008639	XLOC_008639	Stk3	chr15:34875491-35155806	q1	q2	OK	28.0154	42.495	0.60107	0.659265	-3.55202	0.000382287	0.00813181	yes
XLOC_016263	XLOC_016263	Vcam1	chr3:116110019-116129688	q1	q2	OK	10.7225	16.2874	0.603122	0.658328	-3.7355	0.000187344	0.0043992	yes
XLOC_016492	XLOC_016492	-	chr3:96311899-96320227	q1	q2	OK	2.22129	3.37794	0.604748	0.657586	-3.42036	0.000625389	0.0123902	yes
XLOC_013095	XLOC_013095	Fbxw5	chr2:25500777-25505470	q1	q2	OK	9.335	14.3188	0.61719	0.65194	-3.18154	0.00146495	0.0251282	yes
XLOC_014924	XLOC_014924	Zmynd8	chr2:165784098-165898974	q1	q2	OK	11.3416	17.4177	0.618936	0.651151	-3.42889	0.000606062	0.0120686	yes
XLOC_007545	XLOC_007545	Tsc22d1	chr14:76415820-76508093	q1	q2	OK	29.0155	44.5852	0.619743	0.650787	-3.64745	0.000264851	0.00591627	yes
XLOC_003684	XLOC_003684	Itgb3	chr11:104607999-104670471	q1	q2	OK	8.89803	13.6993	0.62254	0.649526	-3.62183	0.000292526	0.00642404	yes
XLOC_004671	XLOC_004671	Socs3	chr11:117966077-117970114	q1	q2	OK	4.7771	7.36781	0.625102	0.648374	-2.98299	0.00285449	0.04433	yes
XLOC_014197	XLOC_014197	Fam125b	chr2:33729954-33887946	q1	q2	OK	5.45255	8.42552	0.627835	0.647147	-3.44263	0.000576097	0.0116053	yes
XLOC_022184	XLOC_022184	Fbxl19,Orai3	chr7:127745143-127775150	q1	q2	OK	8.99706	13.9406	0.63177	0.645384	-3.37411	0.000740557	0.0142377	yes
XLOC_018231	XLOC_018231	Abcb4	chr5:8893720-8959226	q1	q2	OK	27.5924	42.7592	0.631967	0.645296	-3.6005	0.000317601	0.00689697	yes
XLOC_022129	XLOC_022129	Eef2k	chr7:120842854-120907219	q1	q2	OK	42.4822	65.9605	0.634742	0.644056	-3.40091	0.000671618	0.0131226	yes
XLOC_010230	XLOC_010230	Unkl	chr17:25188399-25240116	q1	q2	OK	31.2673	49.0317	0.649061	0.637695	-3.86896	0.000109302	0.00274818	yes
XLOC_013771	XLOC_013771	Srxn1	chr2:152105729-152111353	q1	q2	OK	25.5837	40.1574	0.650444	0.637084	-4.22666	2.37187e-05	0.000716711	yes
XLOC_004066	XLOC_004066	Zfp39	chr11:58888152-58904225	q1	q2	OK	2.10774	3.31774	0.6545	0.635296	-3.18313	0.00145694	0.0250182	yes
XLOC_012847	XLOC_012847	Xpnpep1	chr19:52932114-53038646	q1	q2	OK	23.5875	37.1459	0.65518	0.634996	-3.86412	0.00011149	0.00279029	yes
XLOC_003317	XLOC_003317	Gp1ba	chr11:70638788-70642100	q1	q2	OK	2.92952	4.62047	0.657378	0.63403	-2.97467	0.00293307	0.0453245	yes
XLOC_017352	XLOC_017352	Dcaf12	chr4:41291299-41314901	q1	q2	OK	120.169	189.994	0.660884	0.632491	-3.52413	0.000424882	0.00889229	yes
XLOC_001178	XLOC_001178	Dcaf6	chr1:165329500-165460539	q1	q2	OK	28.4114	44.9605	0.662189	0.631919	-4.15445	3.26076e-05	0.00094854	yes
XLOC_020833	XLOC_020833	Iqsec1	chr6:90659553-90810123	q1	q2	OK	5.66673	8.98854	0.665571	0.630439	-3.58939	0.000331453	0.00714802	yes
XLOC_004178	XLOC_004178	Alox12	chr11:70241454-70255348	q1	q2	OK	3.51779	5.58158	0.666005	0.63025	-3.0272	0.00246833	0.0391119	yes
XLOC_018503	XLOC_018503	Pf4	chr5:90772434-90773383	q1	q2	OK	58.8963	93.585	0.6681	0.629335	-3.88788	0.000101122	0.00256791	yes
XLOC_011160	XLOC_011160	Emilin2	chr17:71252175-71310965	q1	q2	OK	8.95584	14.2379	0.668834	0.629015	-4.21034	2.54985e-05	0.000760176	yes
XLOC_020763	XLOC_020763	Htra2	chr6:83034223-83054571	q1	q2	OK	29.615	47.0891	0.669066	0.628914	-4.21194	2.53184e-05	0.000759162	yes
XLOC_021915	XLOC_021915	Kctd14	chr7:97451333-97460692	q1	q2	OK	8.08392	12.8622	0.670006	0.628504	-3.38068	0.00072308	0.0139533	yes
XLOC_015719	XLOC_015719	Tifa	chr3:127789912-127798392	q1	q2	OK	6.62546	10.5474	0.670795	0.62816	-3.15103	0.00162694	0.027467	yes
XLOC_020222	XLOC_020222	Slc41a3	chr6:90604879-90646415	q1	q2	OK	14.2722	22.7311	0.671456	0.627873	-3.60648	0.000310373	0.0067683	yes
XLOC_000914	XLOC_000914	Dock10	chr1:80501070-80758553	q1	q2	OK	1.55025	2.47896	0.677235	0.625363	-3.18594	0.00144287	0.0248863	yes
XLOC_021849	XLOC_021849	Sema4b	chr7:80186840-80226524	q1	q2	OK	13.1163	21	0.679023	0.624588	-3.90493	9.4252e-05	0.0024131	yes
XLOC_017524	XLOC_017524	Plin2	chr4:86626919-86670101	q1	q2	OK	79.6174	127.978	0.684738	0.622119	-4.0915	4.28586e-05	0.0012106	yes
XLOC_007425	XLOC_007425	Irf9	chr14:55603984-55610030	q1	q2	OK	4.64535	7.46761	0.684861	0.622066	-3.1345	0.00172146	0.02876	yes
XLOC_020991	XLOC_020991	Pzp	chr6:128438756-128526720	q1	q2	OK	5.13435	8.30475	0.693755	0.618243	-4.03463	5.46882e-05	0.00149859	yes
XLOC_018502	XLOC_018502	Ppbp	chr5:90768517-90770060	q1	q2	OK	55.1549	89.4041	0.696851	0.616917	-4.25161	2.12238e-05	0.000652705	yes
XLOC_006874	XLOC_006874	F2r	chr13:95601788-95618433	q1	q2	OK	6.45314	10.5772	0.712885	0.610099	-4.09994	4.1326e-05	0.00117583	yes
XLOC_010453	XLOC_010453	-	chr17:37995885-38015488	q1	q2	OK	5.87695	9.6933	0.721921	0.60629	-3.84784	0.000119162	0.00296329	yes
XLOC_019952	XLOC_019952	Tbxas1	chr6:38911464-39084579	q1	q2	OK	3.96142	6.55377	0.726308	0.604449	-2.96749	0.00300247	0.0461226	yes
XLOC_021050	XLOC_021050	Dusp16	chr6:134715472-134792628	q1	q2	OK	2.76965	4.58236	0.726384	0.604417	-3.43263	0.000597764	0.0119339	yes
XLOC_026104	XLOC_026104	Tmod3	chr9:75497783-75559657	q1	q2	OK	12.5069	20.7707	0.731828	0.60214	-4.67745	2.9046e-06	0.000107065	yes
XLOC_014793	XLOC_014793	Ninl	chr2:150934517-151009398	q1	q2	OK	15.0717	25.0883	0.735166	0.600749	-4.20172	2.649e-05	0.000784269	yes
XLOC_025270	XLOC_025270	Fam55d	chr9:48361905-48400025	q1	q2	OK	5.60571	9.35817	0.739329	0.599018	-3.60402	0.000313332	0.00682328	yes
XLOC_009499	XLOC_009499	Mrap	chr16:90738323-90749787	q1	q2	OK	11.3808	19.0795	0.74542	0.596494	-3.17272	0.00151018	0.0257999	yes
XLOC_003048	XLOC_003048	Stk10	chr11:32533265-32624595	q1	q2	OK	8.68646	14.564	0.745566	0.596434	-4.77349	1.81064e-06	6.98801e-05	yes
XLOC_025858	XLOC_025858	Nrgn	chr9:37544492-37552745	q1	q2	OK	5.57641	9.35121	0.745817	0.59633	-3.20711	0.00134075	0.0234099	yes
XLOC_014306	XLOC_014306	Gpr155	chr2:73341505-73386452	q1	q2	OK	4.44067	7.47857	0.751985	0.593786	-3.6326	0.000280577	0.00618777	yes
XLOC_014526	XLOC_014526	Tspan18	chr2:93187583-93353967	q1	q2	OK	2.60699	4.39568	0.753704	0.593079	-2.93991	0.00328307	0.0499411	yes
XLOC_026092	XLOC_026092	Aqp9	chr9:71110656-71164556	q1	q2	OK	7.63595	12.8917	0.755559	0.592317	-3.85668	0.000114937	0.00287196	yes
XLOC_008378	XLOC_008378	Ncf4	chr15:78244810-78273416	q1	q2	OK	5.69965	9.62629	0.756106	0.592092	-3.2541	0.00113752	0.0204564	yes
XLOC_013343	XLOC_013343	-	chr2:78718593-78739385	q1	q2	OK	1.3953	2.37114	0.765	0.588453	-3.46958	0.000521274	0.0106803	yes
XLOC_012140	XLOC_012140	Pcx	chr19:4510337-4621752	q1	q2	OK	38.3747	65.2135	0.765016	0.588447	-4.68559	2.7915e-06	0.000103631	yes
XLOC_016917	XLOC_016917	Pdzk1ip1	chr4:115088707-115093894	q1	q2	OK	34.8005	59.1423	0.765084	0.588419	-4.26091	2.03597e-05	0.000629857	yes
XLOC_020936	XLOC_020936	Slc2a3	chr6:122727808-122802280	q1	q2	OK	6.37584	10.8572	0.767966	0.587245	-4.0047	6.2096e-05	0.00167509	yes
XLOC_026763	XLOC_026763	Ikbkg	chrX:74393290-74453778	q1	q2	OK	14.1203	24.0838	0.770296	0.586297	-3.86898	0.000109291	0.00274818	yes
XLOC_010598	XLOC_010598	Ypel5	chr17:72836703-72851195	q1	q2	OK	43.2773	74.107	0.776	0.583984	-4.58955	4.44207e-06	0.000157054	yes
XLOC_016926	XLOC_016926	Atpaf1,Mob3c	chr4:115784813-115836185	q1	q2	OK	3.97201	6.82522	0.781007	0.58196	-3.27632	0.00105169	0.0190674	yes
XLOC_012203	XLOC_012203	Pla2g16	chr19:7557402-7588545	q1	q2	OK	58.9299	101.753	0.788002	0.579146	-3.60813	0.000308411	0.00673494	yes
XLOC_018943	XLOC_018943	Cd36	chr5:17781689-17888959	q1	q2	OK	10.9986	19.0149	0.789813	0.578419	-4.50712	6.57133e-06	0.000224202	yes
XLOC_016328	XLOC_016328	Dapp1	chr3:137931005-137981549	q1	q2	OK	4.97522	8.61223	0.791624	0.577693	-4.42591	9.60348e-06	0.000315902	yes
XLOC_020932	XLOC_020932	-	chr6:122388684-122394138	q1	q2	OK	1.49671	2.59233	0.792454	0.577361	-3.06524	0.00217498	0.0351422	yes
XLOC_022935	XLOC_022935	Crtc3	chr7:80586628-80688912	q1	q2	OK	1.80424	3.14182	0.80021	0.574266	-3.73761	0.000185776	0.00438275	yes
XLOC_018424	XLOC_018424	N4bp2	chr5:65762223-65830143	q1	q2	OK	8.30512	14.5758	0.811505	0.569787	-4.69083	2.72104e-06	0.000101257	yes
XLOC_019873	XLOC_019873	St7	chr6:17680607-17943022	q1	q2	OK	3.88464	6.81958	0.811902	0.56963	-3.32936	0.000870472	0.0161962	yes
XLOC_012536	XLOC_012536	Bbs1	chr19:4886807-4906627	q1	q2	OK	1.32828	2.33402	0.813257	0.569096	-3.69232	0.000222214	0.00507286	yes
XLOC_020893	XLOC_020893	Tmem40	chr6:115729136-115762466	q1	q2	OK	8.98083	15.8601	0.820486	0.566251	-3.39263	0.000692254	0.013424	yes
XLOC_000662	XLOC_000662	Slc30a1	chr1:191894071-191913247	q1	q2	OK	7.98793	14.1157	0.821406	0.56589	-5.17376	2.29435e-07	1.02798e-05	yes
XLOC_003191	XLOC_003191	Btnl10	chr11:58917943-58927197	q1	q2	OK	28.5948	50.6329	0.82432	0.564748	-3.73065	0.000190988	0.00447803	yes
XLOC_020157	XLOC_020157	Slc4a5	chr6:83237374-83304945	q1	q2	OK	9.5614	17.0323	0.832976	0.56137	-3.85475	0.000115848	0.00289009	yes
XLOC_026797	XLOC_026797	Pcyt1b	chrX:93654862-93749954	q1	q2	OK	15.9965	28.6697	0.841767	0.55796	-5.26529	1.39969e-07	6.55375e-06	yes
XLOC_010528	XLOC_010528	Mocs1	chr17:49428363-49564337	q1	q2	OK	2.47147	4.42983	0.841879	0.557916	-3.18561	0.00144452	0.0248872	yes
XLOC_021139	XLOC_021139	-	chr6:31612777-31617627	q1	q2	OK	1.02374	1.83576	0.842526	0.557666	-3.64439	0.000268031	0.00596167	yes
XLOC_021331	XLOC_021331	Suv420h2	chr7:4739704-4747514	q1	q2	OK	32.7794	58.8649	0.844619	0.556858	-4.63626	3.54769e-06	0.00012775	yes
XLOC_022307	XLOC_022307	Tspan32	chr7:142987588-143019485	q1	q2	OK	35.8286	64.3754	0.8454	0.556556	-3.63709	0.000275737	0.00610694	yes
XLOC_023658	XLOC_023658	-	chr7:142982285-142987524	q1	q2	OK	0.406509	0.739697	0.863649	0.549561	-3.00336	0.0026702	0.041797	yes
XLOC_026077	XLOC_026077	Lactb	chr9:66955392-66975484	q1	q2	OK	2.80026	5.11252	0.868471	0.547727	-3.16928	0.00152819	0.0260695	yes
XLOC_008800	XLOC_008800	Apol11b	chr15:77633527-77659763	q1	q2	OK	4.57723	8.44676	0.883925	0.541891	-3.89605	9.77737e-05	0.00249507	yes
XLOC_009973	XLOC_009973	-	chr16:21331897-21333644	q1	q2	OK	1.1175	2.06826	0.888135	0.540312	-2.98065	0.00287637	0.044581	yes
XLOC_015664	XLOC_015664	Gstm5	chr3:107877229-107898685	q1	q2	OK	62.9297	116.694	0.890923	0.539269	-5.57563	2.46636e-08	1.30358e-06	yes
XLOC_003081	XLOC_003081	Timd4	chr11:46810782-46844333	q1	q2	OK	6.1339	11.4664	0.902534	0.534946	-4.55481	5.24321e-06	0.000183301	yes
XLOC_009688	XLOC_009688	Gp5	chr16:30307110-30311968	q1	q2	OK	3.37696	6.31416	0.902864	0.534824	-3.7436	0.000181401	0.00429849	yes
XLOC_010937	XLOC_010937	AU023871	chr17:35062692-35066184	q1	q2	OK	1.26611	2.36986	0.904399	0.534255	-3.06008	0.00221279	0.035649	yes
XLOC_000790	XLOC_000790	-	chr1:45855635-45873421	q1	q2	OK	1.76129	3.30096	0.906247	0.533571	-3.2	0.00137425	0.0239144	yes
XLOC_004535	XLOC_004535	Itga2b	chr11:102453296-102470184	q1	q2	OK	9.31242	17.5499	0.914234	0.530626	-4.92509	8.43218e-07	3.42381e-05	yes
XLOC_014699	XLOC_014699	Nphp1	chr2:127740730-127788878	q1	q2	OK	1.97545	3.73122	0.917467	0.529438	-3.01607	0.00256073	0.0404118	yes
XLOC_009849	XLOC_009849	Samsn1	chr16:75858793-75909266	q1	q2	OK	1.29506	2.45749	0.92417	0.526984	-3.32994	0.00086864	0.0161814	yes
XLOC_009946	XLOC_009946	-	chr16:8810959-8819502	q1	q2	OK	0.238957	0.45509	0.929399	0.525077	-3.22206	0.00127274	0.0223475	yes
XLOC_020772	XLOC_020772	Clec4f	chr6:83644541-83656236	q1	q2	OK	2.15587	4.10679	0.929738	0.524954	-3.61445	0.000300987	0.00659128	yes
XLOC_009911	XLOC_009911	Runx1	chr16:92601465-92826066	q1	q2	OK	0.940161	1.80624	0.942013	0.520506	-3.47171	0.000517149	0.0106097	yes
XLOC_022041	XLOC_022041	Gm15645	chr7:105861778-106124599	q1	q2	OK	5.03823	9.71446	0.947216	0.518632	-3.33424	0.00085532	0.016029	yes
XLOC_000897	XLOC_000897	Ptprn,Tuba4a	chr1:75210828-75278380	q1	q2	OK	237.788	462.477	0.959708	0.514161	-3.28255	0.00102873	0.0187165	yes
XLOC_002576	XLOC_002576	Plxnc1	chr10:94790764-94944951	q1	q2	OK	1.05574	2.05666	0.962049	0.513327	-4.27244	1.93349e-05	0.000600538	yes
XLOC_011471	XLOC_011471	Galnt1	chr18:24205343-24286816	q1	q2	OK	65.2731	127.338	0.964102	0.512597	-5.84991	4.91842e-09	2.91589e-07	yes
XLOC_015887	XLOC_015887	Bbs7	chr3:36573142-36613389	q1	q2	OK	7.1118	13.8823	0.964959	0.512293	-4.72468	2.3048e-06	8.65939e-05	yes
XLOC_025402	XLOC_025402	Dapk2	chr9:66158225-66272242	q1	q2	OK	19.4098	37.9788	0.968414	0.511068	-6.04669	1.47849e-09	9.48669e-08	yes
XLOC_020762	XLOC_020762	Dok1	chr6:83030935-83033471	q1	q2	OK	20.7245	41.16	0.989906	0.503511	-6.19883	5.6884e-10	3.87308e-08	yes
XLOC_006557	XLOC_006557	Btn1a1	chr13:23456989-23465901	q1	q2	OK	1.36282	2.75708	1.01654	0.4943	-3.7239	0.000196169	0.00457885	yes
XLOC_009914	XLOC_009914	-	chr16:93343715-93365697	q1	q2	OK	56.3231	114.698	1.02605	0.491053	-5.21609	1.82744e-07	8.28298e-06	yes
XLOC_006031	XLOC_006031	Klf6	chr13:5861488-5870393	q1	q2	OK	3.43072	6.99114	1.02702	0.490723	-5.67815	1.36163e-08	7.47554e-07	yes
XLOC_001825	XLOC_001825	Tmem26	chr10:68723745-68782745	q1	q2	OK	0.519553	1.05967	1.02827	0.490298	-3.3581	0.0007848	0.0148864	yes
XLOC_009805	XLOC_009805	-	chr16:58660086-58661987	q1	q2	OK	3.19551	6.54299	1.03391	0.488385	-3.97547	7.02402e-05	0.00187211	yes
XLOC_015112	XLOC_015112	-	chr2:91022825-91028038	q1	q2	OK	0.210964	0.433307	1.03839	0.486871	-3.06022	0.00221172	0.035649	yes
XLOC_005796	XLOC_005796	Ppp1r13b	chr12:111828457-111908097	q1	q2	OK	1.75536	3.62401	1.04582	0.48437	-4.59408	4.34665e-06	0.00015403	yes
XLOC_003165	XLOC_003165	Sap30l	chr11:57801636-57810615	q1	q2	OK	4.12601	8.55821	1.05256	0.482112	-4.27604	1.90249e-05	0.000593274	yes
XLOC_005711	XLOC_005711	Ston2	chr12:91632781-91786436	q1	q2	OK	7.54247	15.7656	1.06367	0.478413	-6.74503	1.52998e-11	1.30357e-09	yes
XLOC_022342	XLOC_022342	Tmem86b	chr7:4628039-4630482	q1	q2	OK	20.5259	42.9672	1.06579	0.477711	-6.37688	1.80729e-10	1.35478e-08	yes
XLOC_010029	XLOC_010029	-	chr16:58657446-58659975	q1	q2	OK	1.59169	3.33368	1.06655	0.477459	-4.40306	1.06733e-05	0.000345983	yes
XLOC_026697	XLOC_026697	Fhl1	chrX:56731736-56793346	q1	q2	OK	4.04558	8.47748	1.06729	0.477215	-4.52353	6.08169e-06	0.000209328	yes
XLOC_020807	XLOC_020807	Prokr1	chr6:87575771-87590854	q1	q2	OK	13.6757	28.8132	1.07512	0.474632	-6.08685	1.15152e-09	7.51232e-08	yes
XLOC_024825	XLOC_024825	-	chr8:14876587-14880278	q1	q2	OK	0.372263	0.792536	1.09015	0.469713	-3.42194	0.000621757	0.0123339	yes
XLOC_022602	XLOC_022602	Axl	chr7:25756499-25788755	q1	q2	OK	3.26344	6.98163	1.09717	0.467433	-5.7949	6.83617e-09	3.96244e-07	yes
XLOC_026551	XLOC_026551	Lancl3	chrX:9179470-9268119	q1	q2	OK	0.873392	1.87399	1.10141	0.466061	-4.04944	5.1341e-05	0.00142693	yes
XLOC_013690	XLOC_013690	Prnp	chr2:131909927-131938431	q1	q2	OK	16.6568	35.8276	1.10496	0.464915	-6.97274	3.10818e-12	2.78522e-10	yes
XLOC_022347	XLOC_022347	Cox6b2	chr7:4750343-4753094	q1	q2	OK	63.365	136.361	1.10568	0.464683	-5.57917	2.41662e-08	1.28163e-06	yes
XLOC_003638	XLOC_003638	Wnk4	chr11:101260564-101277520	q1	q2	OK	2.82891	6.10329	1.10934	0.463506	-5.5697	2.55183e-08	1.34419e-06	yes
XLOC_004008	XLOC_004008	Phf15	chr11:51813455-51857481	q1	q2	OK	0.462897	1.00427	1.11739	0.460927	-3.42699	0.000610322	0.0121379	yes
XLOC_004174	XLOC_004174	Slc16a13	chr11:70216535-70221048	q1	q2	OK	3.65294	7.92791	1.11788	0.46077	-5.0918	3.54676e-07	1.52765e-05	yes
XLOC_015437	XLOC_015437	Cd5l	chr3:87357880-87371074	q1	q2	OK	21.9667	47.6994	1.11865	0.460525	-7.08006	1.44085e-12	1.35336e-10	yes
XLOC_000234	XLOC_000234	-	chr1:82821547-82835986	q1	q2	OK	3.68678	8.1003	1.13561	0.455142	-4.42544	9.62445e-06	0.000315925	yes
XLOC_004641	XLOC_004641	Caskin2	chr11:115799351-115813592	q1	q2	OK	2.11631	4.67779	1.14428	0.452415	-6.00573	1.90468e-09	1.20234e-07	yes
XLOC_022475	XLOC_022475	Hif3a	chr7:17030848-17062427	q1	q2	OK	5.55416	12.3817	1.15657	0.448578	-7.00718	2.43161e-12	2.23022e-10	yes
XLOC_016170	XLOC_016170	Hsd3b1	chr3:98852196-98860880	q1	q2	OK	4.57569	10.2091	1.15779	0.448199	-5.39846	6.72142e-08	3.327e-06	yes
XLOC_010028	XLOC_010028	-	chr16:58655828-58657300	q1	q2	OK	1.19199	2.67187	1.16447	0.446128	-3.84076	0.000122653	0.00304038	yes
XLOC_001978	XLOC_001978	Chst11	chr10:82985352-83195891	q1	q2	OK	1.39269	3.14414	1.17479	0.442948	-4.79272	1.64536e-06	6.41361e-05	yes
XLOC_000424	XLOC_000424	Phlda3	chr1:135766084-135769134	q1	q2	OK	11.1749	25.3636	1.1825	0.440587	-6.68614	2.29134e-11	1.92079e-09	yes
XLOC_008465	XLOC_008465	-	chr15:86194770-86196656	q1	q2	OK	14.1363	32.5213	1.20198	0.434678	-4.96444	6.88998e-07	2.81965e-05	yes
XLOC_020064	XLOC_020064	Aqp1	chr6:55336298-55348555	q1	q2	OK	16.0673	37.2284	1.21228	0.431586	-6.90484	5.02598e-12	4.40253e-10	yes
XLOC_006324	XLOC_006324	Slc6a3	chr13:73536746-73578899	q1	q2	OK	0.685021	1.60028	1.2241	0.428064	-3.3583	0.000784241	0.0148864	yes
XLOC_012451	XLOC_012451	Cnnm2	chr19:46761564-47024346	q1	q2	OK	1.12585	2.66619	1.24377	0.422268	-3.00524	0.00265373	0.0417107	yes
XLOC_012020	XLOC_012020	-	chr18:24289962-24295697	q1	q2	OK	0.301225	0.713657	1.24439	0.422086	-4.21129	2.53913e-05	0.000759504	yes
XLOC_006867	XLOC_006867	Scamp1	chr13:94201391-94285616	q1	q2	OK	1.67379	3.99249	1.25417	0.419235	-4.99366	5.92454e-07	2.46334e-05	yes
XLOC_006950	XLOC_006950	Snx18	chr13:113592178-113618564	q1	q2	OK	3.89637	9.38898	1.26884	0.414993	-6.16382	7.10127e-10	4.75206e-08	yes
XLOC_018953	XLOC_018953	Reln	chr5:21884453-22344705	q1	q2	OK	5.97438	14.3981	1.26901	0.414944	-5.61325	1.98565e-08	1.06393e-06	yes
XLOC_012476	XLOC_012476	Tcf7l2	chr19:55741809-55933655	q1	q2	OK	7.74646	18.6732	1.26936	0.414844	-6.89739	5.29643e-12	4.61352e-10	yes
XLOC_027578	XLOC_027578	-	chrX:9328753-9330519	q1	q2	OK	1.26941	3.06909	1.27365	0.413612	-4.55219	5.30905e-06	0.000184774	yes
XLOC_019875	XLOC_019875	Cttnbp2	chr6:18366476-18514825	q1	q2	OK	0.542533	1.31186	1.27383	0.41356	-3.94534	7.96878e-05	0.00209881	yes
XLOC_004894	XLOC_004894	-	chr11:64936654-64943564	q1	q2	OK	0.11225	0.271809	1.27587	0.412976	-3.50718	0.000452887	0.00935286	yes
XLOC_026349	XLOC_026349	-	chr9:4260499-4266762	q1	q2	OK	0.0974366	0.236069	1.27667	0.412747	-3.10076	0.00193022	0.0317469	yes
XLOC_007546	XLOC_007546	Serp2	chr14:76532811-76556889	q1	q2	OK	0.351878	0.853882	1.27896	0.412092	-3.0266	0.0024732	0.0391494	yes
XLOC_005824	XLOC_005824	-	chr12:3310145-3311401	q1	q2	OK	0.931581	2.26154	1.27955	0.411924	-3.81345	0.000137043	0.0033703	yes
XLOC_024770	XLOC_024770	-	chr8:122057062-122059063	q1	q2	OK	1.06312	2.59062	1.28499	0.410374	-3.23959	0.00119701	0.0213057	yes
XLOC_003225	XLOC_003225	Fam83g	chr11:61672781-61720799	q1	q2	OK	0.125241	0.308741	1.30168	0.405654	-3.29616	0.000980155	0.0180198	yes
XLOC_017741	XLOC_017741	Tlr12	chr4:128615445-128618619	q1	q2	OK	0.19753	0.490088	1.31097	0.40305	-3.34656	0.000818195	0.015426	yes
XLOC_008036	XLOC_008036	Dzip1	chr14:118875519-118923167	q1	q2	OK	0.324175	0.816793	1.3332	0.396887	-4.01519	5.93989e-05	0.00161069	yes
XLOC_027481	XLOC_027481	Amot	chrX:145446228-145505384	q1	q2	OK	6.70746	17.0467	1.34566	0.393474	-7.64475	2.08722e-14	2.30808e-12	yes
XLOC_020146	XLOC_020146	D6Mm5e	chr6:82946921-83030313	q1	q2	OK	5.59267	14.4261	1.36707	0.387678	-6.07783	1.21821e-09	7.88145e-08	yes
XLOC_012021	XLOC_012021	-	chr18:24296009-24304037	q1	q2	OK	0.249812	0.6477	1.37448	0.385692	-4.89959	9.60369e-07	3.84938e-05	yes
XLOC_024740	XLOC_024740	Cdyl2	chr8:116568723-116732991	q1	q2	OK	0.108355	0.285953	1.40001	0.378927	-3.98325	6.79794e-05	0.00181807	yes
XLOC_014986	XLOC_014986	-	chr2:180232836-180237014	q1	q2	OK	0.589172	1.56008	1.40486	0.377655	-5.03494	4.77989e-07	2.02522e-05	yes
XLOC_015118	XLOC_015118	-	chr2:93187583-93353967	q1	q2	OK	0.412236	1.09508	1.40949	0.376445	-5.43525	5.47184e-08	2.74331e-06	yes
XLOC_026691	XLOC_026691	3830403N18Rik	chrX:56136571-56153496	q1	q2	OK	0.451317	1.20689	1.41909	0.373948	-3.07847	0.00208065	0.0338992	yes
XLOC_023467	XLOC_023467	-	chr7:4622852-4625729	q1	q2	OK	0.204995	0.557671	1.44382	0.367593	-3.69524	0.000219682	0.00502241	yes
XLOC_002132	XLOC_002132	Tac2	chr10:127724477-127731768	q1	q2	OK	6.2433	17.009	1.44591	0.367061	-5.16099	2.45643e-07	1.09119e-05	yes
XLOC_004542	XLOC_004542	Gfap	chr11:102887335-102897200	q1	q2	OK	8.09442	22.8317	1.49604	0.354525	-8.36713	0	0	yes
XLOC_003219	XLOC_003219	Kcnj12	chr11:61065803-61073172	q1	q2	OK	0.135381	0.386192	1.5123	0.350552	-3.29504	0.00098409	0.0180517	yes
XLOC_023201	XLOC_023201	St5	chr7:109523910-109637578	q1	q2	OK	4.3964	12.5846	1.51726	0.349349	-7.72878	1.08802e-14	1.266e-12	yes
XLOC_020710	XLOC_020710	-	chr6:60925366-60935041	q1	q2	OK	0.698089	2.00922	1.52515	0.347443	-3.70304	0.000213035	0.00492094	yes
XLOC_012825	XLOC_012825	Kcnip2	chr19:45792345-45815803	q1	q2	OK	0.559888	1.61991	1.5327	0.34563	-3.45871	0.000542775	0.0110289	yes
XLOC_009975	XLOC_009975	-	chr16:21359467-21368693	q1	q2	OK	0.129012	0.37525	1.54035	0.343802	-4.85861	1.18213e-06	4.64276e-05	yes
XLOC_020921	XLOC_020921	B4galnt3	chr6:120200772-120294559	q1	q2	OK	0.087094	0.253961	1.54396	0.342943	-3.86516	0.000111017	0.00278291	yes
XLOC_003068	XLOC_003068	F630206G17Rik	chr11:45805497-45842878	q1	q2	OK	0.462835	1.37857	1.57461	0.335734	-4.72584	2.29169e-06	8.63091e-05	yes
XLOC_000476	XLOC_000476	-	chr1:156213126-156224038	q1	q2	OK	0.822016	2.45559	1.57883	0.334753	-3.15089	0.00162773	0.027467	yes
XLOC_009270	XLOC_009270	Ccdc74a	chr16:17646469-17650738	q1	q2	OK	0.286657	0.857858	1.58141	0.334155	-3.44036	0.000580946	0.0116728	yes
XLOC_006917	XLOC_006917	Pik3r1	chr13:101680757-101768217	q1	q2	OK	12.5277	39.257	1.64783	0.31912	-9.88642	0	0	yes
XLOC_022298	XLOC_022298	-	chr7:142096650-142110822	q1	q2	OK	0.195459	0.621623	1.66917	0.314434	-3.04883	0.00229738	0.0369286	yes
XLOC_011947	XLOC_011947	-	chr18:77728540-77732708	q1	q2	OK	0.209528	0.675147	1.68806	0.310344	-4.09349	4.24936e-05	0.00120247	yes
XLOC_018263	XLOC_018263	-	chr5:22344808-22349133	q1	q2	OK	0.277417	0.898192	1.69497	0.308861	-3.80581	0.000141342	0.00346509	yes
XLOC_015962	XLOC_015962	-	chr3:66647863-66652294	q1	q2	OK	0.1472	0.477994	1.69922	0.307953	-3.69876	0.000216659	0.00498253	yes
XLOC_026886	XLOC_026886	-	chrX:116287147-116288598	q1	q2	OK	52.1045	169.917	1.70536	0.306645	-3.51102	0.00044639	0.00925296	yes
XLOC_000563	XLOC_000563	Kcnj10	chr1:172341209-172374085	q1	q2	OK	0.188805	0.627576	1.73289	0.300849	-5.29197	1.21003e-07	5.7172e-06	yes
XLOC_020722	XLOC_020722	-	chr6:67174329-67186672	q1	q2	OK	0.696602	2.39497	1.7816	0.290861	-5.46619	4.59806e-08	2.35036e-06	yes
XLOC_023309	XLOC_023309	2001-09-01	chr7:127208789-127218957	q1	q2	OK	14.3462	49.8189	1.79602	0.287968	-8.98606	0	0	yes
XLOC_025014	XLOC_025014	Mmp13	chr9:7272513-7283333	q1	q2	OK	0.0919392	0.3219	1.80786	0.285614	-3.4115	0.000646055	0.0127188	yes
XLOC_021194	XLOC_021194	-	chr6:67174329-67186672	q1	q2	OK	0.471797	1.66597	1.82012	0.283197	-3.63894	0.00027376	0.00607178	yes
XLOC_012707	XLOC_012707	Gda	chr19:21391306-21472661	q1	q2	OK	0.0715071	0.252894	1.82237	0.282756	-3.55016	0.000385002	0.0081784	yes
XLOC_004908	XLOC_004908	-	chr11:70210354-70212705	q1	q2	OK	0.109225	0.386935	1.82479	0.282282	-3.51052	0.000447229	0.00925296	yes
XLOC_021189	XLOC_021189	-	chr6:60919391-60924036	q1	q2	OK	0.474311	1.70768	1.84813	0.277752	-6.92589	4.33253e-12	3.81655e-10	yes
XLOC_003887	XLOC_003887	-	chr11:15635140-15839021	q1	q2	OK	1.4426	5.20973	1.85253	0.276906	-2.99294	0.00276301	0.0431672	yes
XLOC_019309	XLOC_019309	Tmem119	chr5:113793728-113800352	q1	q2	OK	0.121246	0.438684	1.85525	0.276385	-3.53856	0.000402315	0.00849986	yes
XLOC_001863	XLOC_001863	-	chr10:77225547-77248366	q1	q2	OK	0.406052	1.47889	1.86477	0.274567	-5.33621	9.49114e-08	4.56747e-06	yes
XLOC_003211	XLOC_003211	Myo15	chr11:60469338-60528368	q1	q2	OK	0.110548	0.403656	1.86846	0.273866	-3.52093	0.000430029	0.00898795	yes
XLOC_001830	XLOC_001830	Slc16a9	chr10:70245275-70285951	q1	q2	OK	0.0900556	0.329682	1.87218	0.27316	-3.90929	9.25678e-05	0.00237779	yes
XLOC_015657	XLOC_015657	Kcna2	chr3:107101014-107115005	q1	q2	OK	0.129882	0.48311	1.89515	0.268846	-5.8975	3.69042e-09	2.2477e-07	yes
XLOC_008410	XLOC_008410	Grap2	chr15:80623447-80653050	q1	q2	OK	20.6141	79.4375	1.94619	0.259501	-11.1974	0	0	yes
XLOC_010125	XLOC_010125	-	chr17:14249771-14270029	q1	q2	OK	0.316709	1.2226	1.94872	0.259046	-5.51952	3.39926e-08	1.77262e-06	yes
XLOC_015021	XLOC_015021	-	chr2:10294731-10296074	q1	q2	OK	0.175975	0.70615	2.0046	0.249204	-3.64274	0.000269747	0.00599131	yes
XLOC_006484	XLOC_006484	Ryr2	chr13:11553102-12106945	q1	q2	OK	0.160076	0.64947	2.02051	0.246471	-5.00969	5.45184e-07	2.27896e-05	yes
XLOC_002863	XLOC_002863	-	chr10:77249024-77251384	q1	q2	OK	0.0588125	0.238764	2.02139	0.246321	-2.99132	0.00277777	0.0433109	yes
XLOC_011247	XLOC_011247	-	chr17:14270118-14274426	q1	q2	OK	0.0510838	0.213209	2.06133	0.239595	-3.76784	0.000164666	0.00397443	yes
XLOC_020011	XLOC_020011	Cntnap2	chr6:45060060-47301371	q1	q2	OK	0.226227	0.95947	2.08447	0.235783	-5.96312	2.47468e-09	1.54961e-07	yes
XLOC_022111	XLOC_022111	-	chr7:119282580-119291135	q1	q2	OK	0.101196	0.454827	2.16816	0.222494	-3.00325	0.00267111	0.041797	yes
XLOC_003897	XLOC_003897	-	chr11:20475637-20477602	q1	q2	OK	0.0736879	0.339424	2.20359	0.217097	-3.18798	0.00143272	0.0247661	yes
XLOC_024781	XLOC_024781	Cbfa2t3	chr8:122625135-122699142	q1	q2	OK	1.27422	5.90069	2.21127	0.215944	-10.2098	0	0	yes
XLOC_025295	XLOC_025295	4930550C14Rik	chr9:53405285-53432803	q1	q2	OK	0.290631	1.35431	2.22029	0.214598	-3.83806	0.000124009	0.00306912	yes
XLOC_005979	XLOC_005979	Ltbp2	chr12:84783210-84879755	q1	q2	OK	0.629413	3.08032	2.291	0.204334	-5.74779	9.04199e-09	5.1642e-07	yes
XLOC_001320	XLOC_001320	-	chr1:191853193-191855748	q1	q2	OK	0.120047	0.630582	2.39309	0.190374	-4.60428	4.13897e-06	0.000147677	yes
XLOC_014051	XLOC_014051	-	chr2:10296157-10307495	q1	q2	OK	0.552402	3.15784	2.51515	0.17493	-6.3644	1.96061e-10	1.46267e-08	yes
XLOC_015121	XLOC_015121	-	chr2:98666263-98667344	q1	q2	OK	0.342244	1.99338	2.54212	0.17169	-5.48037	4.24437e-08	2.19453e-06	yes
XLOC_027356	XLOC_027356	Vsig4	chrX:96247202-96293438	q1	q2	OK	0.064199	0.376102	2.5505	0.170696	-3.10283	0.0019168	0.0315594	yes
XLOC_005821	XLOC_005821	-	chr12:3109867-3110077	q1	q2	OK	1.978	11.8895	2.58757	0.166366	-3.51039	0.000447456	0.00925296	yes
XLOC_024298	XLOC_024298	Cd209f	chr8:4102786-4105798	q1	q2	OK	0.391826	2.46428	2.65288	0.159002	-4.64302	3.43347e-06	0.00012421	yes
XLOC_016168	XLOC_016168	Hsd3b2,Hsd3b6	chr3:98711106-98814443	q1	q2	OK	12.528	83.171	2.73092	0.15063	-16.7091	0	0	yes
XLOC_010133	XLOC_010133	4933401D09Rik	chr17:15631075-15644810	q1	q2	OK	0.0903521	0.695854	2.94515	0.129844	-3.41333	0.000641731	0.0126496	yes
XLOC_002609	XLOC_002609	-	chr10:111594393-111611554	q1	q2	OK	0.0575451	0.459848	2.99839	0.12514	-3.16815	0.00153411	0.0261419	yes
XLOC_010573	XLOC_010573	-	chr17:61477709-61494077	q1	q2	OK	0.143559	1.18766	3.0484	0.120876	-3.55287	0.000381052	0.00811661	yes
XLOC_009194	XLOC_009194	-	chr16:4015551-4016834	q1	q2	OK	29.7282	264.161	3.15151	0.112538	-3.1126	0.00185449	0.0306305	yes
XLOC_006826	XLOC_006826	-	chr13:74404536-74407323	q1	q2	OK	0.719981	7.92876	3.46106	0.0908065	-5.7186	1.07408e-08	6.02413e-07	yes
XLOC_013059	XLOC_013059	-	chr2:22587689-22589901	q1	q2	OK	18.9037	392.313	4.37526	0.0481854	-14.8035	0	0	yes
XLOC_018132	XLOC_018132	-	chr4:119506258-119507130	q1	q2	OK	0.232932	0	-1.79769e+308	#VALUE!	-1.79769e+308	0.00306659	0.0469228	yes
XLOC_019742	XLOC_019742	-	chr5:100013266-100013487	q1	q2	OK	2.6388	0	-1.79769e+308	#VALUE!	-1.79769e+308	0.00299535	0.0460587	yes
XLOC_011305	XLOC_011305	-	chr17:31723519-31723629	q1	q2	OK	717.209	0	-1.79769e+308	#VALUE!	-1.79769e+308	0.00294811	0.0454668	yes
XLOC_016532	XLOC_016532	-	chr3:106476623-106477203	q1	q2	OK	0.401131	0	-1.79769e+308	#VALUE!	-1.79769e+308	0.00294811	0.0454668	yes
XLOC_015017	XLOC_015017	-	chr2:5254301-5254997	q1	q2	OK	0.320917	0	-1.79769e+308	#VALUE!	-1.79769e+308	0.0026365	0.0415185	yes
XLOC_010600	XLOC_010600	-	chr17:73037106-73037993	q1	q2	OK	0.346161	0	-1.79769e+308	#VALUE!	-1.79769e+308	0.00238482	0.0379429	yes
XLOC_001606	XLOC_001606	-	chr1:185056910-185057831	q1	q2	OK	0.231818	0	-1.79769e+308	#VALUE!	-1.79769e+308	0.00235157	0.0374905	yes
XLOC_007054	XLOC_007054	-	chr13:58794419-58795295	q1	q2	OK	0.246512	0	-1.79769e+308	#VALUE!	-1.79769e+308	0.00234997	0.0374905	yes
XLOC_011985	XLOC_011985	-	chr18:9075819-9076365	q1	q2	OK	0.470677	0	-1.79769e+308	#VALUE!	-1.79769e+308	0.00210116	0.034162	yes
XLOC_016528	XLOC_016528	-	chr3:106467511-106468029	q1	q2	OK	0.511117	0	-1.79769e+308	#VALUE!	-1.79769e+308	0.00202828	0.0331151	yes
XLOC_009155	XLOC_009155	-	chr15:77354358-77355037	q1	q2	OK	0.356776	0	-1.79769e+308	#VALUE!	-1.79769e+308	0.00188039	0.0309926	yes
XLOC_009083	XLOC_009083	-	chr15:22539089-22539477	q1	q2	OK	0.840498	0	-1.79769e+308	#VALUE!	-1.79769e+308	0.00171739	0.0287513	yes
XLOC_027636	XLOC_027636	-	chrX:62104911-62105269	q1	q2	OK	0.970255	0	-1.79769e+308	#VALUE!	-1.79769e+308	0.00171739	0.0287513	yes
XLOC_010023	XLOC_010023	-	chr16:50694047-50694682	q1	q2	OK	0.404474	0	-1.79769e+308	#VALUE!	-1.79769e+308	0.00162994	0.0274746	yes
XLOC_008080	XLOC_008080	-	chr14:29940233-29940942	q1	q2	OK	0.350705	0	-1.79769e+308	#VALUE!	-1.79769e+308	0.00157537	0.0266992	yes
XLOC_006585	XLOC_006585	Prl8a9	chr13:27557875-27564604	q1	q2	OK	0.40609	0	-1.79769e+308	#VALUE!	-1.79769e+308	0.00126217	0.0222119	yes
XLOC_026366	XLOC_026366	-	chr9:11956184-11956465	q1	q2	OK	1.69344	0	-1.79769e+308	#VALUE!	-1.79769e+308	0.00122785	0.0217346	yes
XLOC_002896	XLOC_002896	-	chr10:88625896-88626750	q1	q2	OK	0.292316	0	-1.79769e+308	#VALUE!	-1.79769e+308	0.00121092	0.0215041	yes
XLOC_004811	XLOC_004811	-	chr11:32442171-32442468	q1	q2	OK	1.52596	0	-1.79769e+308	#VALUE!	-1.79769e+308	0.00116643	0.0208565	yes
XLOC_027589	XLOC_027589	-	chrX:12162236-12163035	q1	q2	OK	0.32603	0	-1.79769e+308	#VALUE!	-1.79769e+308	0.00105624	0.0191276	yes
XLOC_024886	XLOC_024886	-	chr8:33506798-33507589	q1	q2	OK	0.334079	0	-1.79769e+308	#VALUE!	-1.79769e+308	0.00101392	0.0184685	yes
XLOC_023649	XLOC_023649	-	chr7:137178149-137178389	q1	q2	OK	2.6673	0	-1.79769e+308	#VALUE!	-1.79769e+308	0.00100418	0.0183126	yes
XLOC_000730	XLOC_000730	-	chr1:26954457-26958164	q1	q2	OK	0.324031	0	-1.79769e+308	#VALUE!	-1.79769e+308	0.000996412	0.0182134	yes
XLOC_024884	XLOC_024884	-	chr8:33503322-33504182	q1	q2	OK	0.303835	0	-1.79769e+308	#VALUE!	-1.79769e+308	0.000955777	0.0176152	yes
XLOC_004764	XLOC_004764	-	chr11:21479774-21480645	q1	q2	OK	0.300951	0	-1.79769e+308	#VALUE!	-1.79769e+308	0.000912333	0.0168944	yes
XLOC_027686	XLOC_027686	-	chrX:103671146-103671466	q1	q2	OK	1.36605	0	-1.79769e+308	#VALUE!	-1.79769e+308	0.000899805	0.0167021	yes
XLOC_008070	XLOC_008070	-	chr14:29816398-29817520	q1	q2	OK	0.224694	0	-1.79769e+308	#VALUE!	-1.79769e+308	0.000857427	0.0160492	yes
XLOC_008071	XLOC_008071	-	chr14:29823129-29824220	q1	q2	OK	0.23299	0	-1.79769e+308	#VALUE!	-1.79769e+308	0.000845662	0.0158862	yes
XLOC_018053	XLOC_018053	-	chr4:45086184-45087058	q1	q2	OK	0.304237	0	-1.79769e+308	#VALUE!	-1.79769e+308	0.000845662	0.0158862	yes
XLOC_016638	XLOC_016638	4930556G01Rik	chr4:30664595-30855744	q1	q2	OK	0.383614	0	-1.79769e+308	#VALUE!	-1.79769e+308	0.000808126	0.0152546	yes
XLOC_018077	XLOC_018077	-	chr4:71743225-71743413	q1	q2	OK	6.2784	0	-1.79769e+308	#VALUE!	-1.79769e+308	0.000794817	0.0150398	yes
XLOC_008078	XLOC_008078	-	chr14:29931020-29931927	q1	q2	OK	0.296667	0	-1.79769e+308	#VALUE!	-1.79769e+308	0.000763925	0.0146328	yes
XLOC_027638	XLOC_027638	-	chrX:63646051-63646229	q1	q2	OK	8.4488	0	-1.79769e+308	#VALUE!	-1.79769e+308	0.000744943	0.0143044	yes
XLOC_003045	XLOC_003045	-	chr11:32343416-32344266	q1	q2	OK	1.34747	0	-1.79769e+308	#VALUE!	-1.79769e+308	0.00070179	0.0135761	yes
XLOC_016465	XLOC_016465	-	chr3:78437673-78438109	q1	q2	OK	0.825244	0	-1.79769e+308	#VALUE!	-1.79769e+308	0.00069307	0.013424	yes
XLOC_026429	XLOC_026429	-	chr9:64749810-64750163	q1	q2	OK	1.19252	0	-1.79769e+308	#VALUE!	-1.79769e+308	0.000691393	0.013424	yes
XLOC_011486	XLOC_011486	Myo7b	chr18:31959233-32036931	q1	q2	OK	0.278467	0	-1.79769e+308	#VALUE!	-1.79769e+308	0.000685047	0.0133349	yes
XLOC_024887	XLOC_024887	-	chr8:33508063-33509063	q1	q2	OK	0.278078	0	-1.79769e+308	#VALUE!	-1.79769e+308	0.000681247	0.0132775	yes
XLOC_009082	XLOC_009082	-	chr15:22528633-22529307	q1	q2	OK	0.442941	0	-1.79769e+308	#VALUE!	-1.79769e+308	0.000667349	0.0130683	yes
XLOC_019676	XLOC_019676	-	chr5:50841695-50842273	q1	q2	OK	0.545898	0	-1.79769e+308	#VALUE!	-1.79769e+308	0.000667349	0.0130683	yes
XLOC_007170	XLOC_007170	-	chr13:108033403-108034103	q1	q2	OK	0.425247	0	-1.79769e+308	#VALUE!	-1.79769e+308	0.000635344	0.0125396	yes
XLOC_023350	XLOC_023350	Cpxm2	chr7:132042121-132154741	q1	q2	OK	0.260956	0	-1.79769e+308	#VALUE!	-1.79769e+308	0.000604342	0.0120497	yes
XLOC_007154	XLOC_007154	-	chr13:104894506-104895545	q1	q2	OK	0.264925	0	-1.79769e+308	#VALUE!	-1.79769e+308	0.000574766	0.0115935	yes
XLOC_007320	XLOC_007320	-	chr14:36561662-36581355	q1	q2	OK	0.431261	0	-1.79769e+308	#VALUE!	-1.79769e+308	0.000536931	0.0109436	yes
XLOC_004765	XLOC_004765	-	chr11:21481944-21482980	q1	q2	OK	0.274304	0	-1.79769e+308	#VALUE!	-1.79769e+308	0.000478321	0.00986506	yes
XLOC_009956	XLOC_009956	-	chr16:9109482-9110122	q1	q2	OK	0.510748	0	-1.79769e+308	#VALUE!	-1.79769e+308	0.000438354	0.00911309	yes
XLOC_018688	XLOC_018688	Ccdc63	chr5:122108055-122138062	q1	q2	OK	0.458328	0	-1.79769e+308	#VALUE!	-1.79769e+308	0.000435811	0.00908445	yes
XLOC_021250	XLOC_021250	-	chr6:117798200-117798531	q1	q2	OK	1.47112	0	-1.79769e+308	#VALUE!	-1.79769e+308	0.000412197	0.00867337	yes
XLOC_009418	XLOC_009418	Slc9a10	chr16:45535265-45607001	q1	q2	OK	0.353136	0	-1.79769e+308	#VALUE!	-1.79769e+308	0.000407833	0.00859315	yes
XLOC_017320	XLOC_017320	4930556G01Rik	chr4:30664595-30855744	q1	q2	OK	0.401809	0	-1.79769e+308	#VALUE!	-1.79769e+308	0.000295252	0.00647479	yes
XLOC_001476	XLOC_001476	-	chr1:129189963-129190149	q1	q2	OK	8.03593	0	-1.79769e+308	#VALUE!	-1.79769e+308	0.000259074	0.00580384	yes
XLOC_026370	XLOC_026370	-	chr9:16523612-16524424	q1	q2	OK	0.412096	0	-1.79769e+308	#VALUE!	-1.79769e+308	0.00024327	0.00548924	yes
XLOC_019695	XLOC_019695	-	chr5:65603690-65604311	q1	q2	OK	0.600327	0	-1.79769e+308	#VALUE!	-1.79769e+308	0.000207149	0.00479209	yes
XLOC_019418	XLOC_019418	Gpr133	chr5:129096749-129204599	q1	q2	OK	0.702317	0	-1.79769e+308	#VALUE!	-1.79769e+308	0.000178493	0.00424248	yes
XLOC_009156	XLOC_009156	-	chr15:77357978-77358368	q1	q2	OK	1.27293	0	-1.79769e+308	#VALUE!	-1.79769e+308	0.000176103	0.00420489	yes
XLOC_012017	XLOC_012017	-	chr18:18486829-18486973	q1	q2	OK	39.3433	0	-1.79769e+308	#VALUE!	-1.79769e+308	0.000156445	0.00378772	yes
XLOC_010002	XLOC_010002	-	chr16:39205235-39206306	q1	q2	OK	0.315963	0	-1.79769e+308	#VALUE!	-1.79769e+308	0.000149564	0.0036324	yes
XLOC_008079	XLOC_008079	-	chr14:29939059-29940144	q1	q2	OK	0.313363	0	-1.79769e+308	#VALUE!	-1.79769e+308	0.000142401	0.00347468	yes
XLOC_027637	XLOC_027637	-	chrX:62923193-62923382	q1	q2	OK	8.3989	0	-1.79769e+308	#VALUE!	-1.79769e+308	0.000140148	0.00344124	yes
XLOC_026458	XLOC_026458	-	chr9:70995940-70996165	q1	q2	OK	4.43487	0	-1.79769e+308	#VALUE!	-1.79769e+308	0.000135527	0.00334356	yes
XLOC_021122	XLOC_021122	-	chr6:7789353-7790531	q1	q2	OK	0.293585	0	-1.79769e+308	#VALUE!	-1.79769e+308	0.000121217	0.00300958	yes
XLOC_001884	XLOC_001884	-	chr10:78496098-78498774	q1	q2	OK	0.339369	0	-1.79769e+308	#VALUE!	-1.79769e+308	0.000109455	0.00274818	yes
XLOC_001585	XLOC_001585	-	chr1:174359492-174360410	q1	q2	OK	0.397905	0	-1.79769e+308	#VALUE!	-1.79769e+308	0.000108729	0.00274321	yes
XLOC_002997	XLOC_002997	-	chr11:19156577-19238662	q1	q2	OK	4.82879	0	-1.79769e+308	#VALUE!	-1.79769e+308	0.000107476	0.0027204	yes
XLOC_002542	XLOC_002542	-	chr10:88629935-88632218	q1	q2	OK	0.698459	0	-1.79769e+308	#VALUE!	-1.79769e+308	9.05595e-05	0.00233776	yes
XLOC_004825	XLOC_004825	-	chr11:49194394-49194838	q1	q2	OK	1.10139	0	-1.79769e+308	#VALUE!	-1.79769e+308	8.9615e-05	0.00231721	yes
XLOC_024885	XLOC_024885	-	chr8:33505661-33506407	q1	q2	OK	0.538918	0	-1.79769e+308	#VALUE!	-1.79769e+308	8.23428e-05	0.00215418	yes
XLOC_027532	XLOC_027532	-	chrX:163676791-163690355	q1	q2	OK	0.461501	0	-1.79769e+308	#VALUE!	-1.79769e+308	7.20005e-05	0.001912	yes
XLOC_004983	XLOC_004983	-	chr11:105473147-105474447	q1	q2	OK	0.290083	0	-1.79769e+308	#VALUE!	-1.79769e+308	6.45459e-05	0.00172921	yes
XLOC_004836	XLOC_004836	-	chr11:57442372-57442608	q1	q2	OK	4.4932	0	-1.79769e+308	#VALUE!	-1.79769e+308	5.26341e-05	0.00144995	yes
XLOC_006236	XLOC_006236	-	chr13:53016096-53018487	q1	q2	OK	0.657522	0	-1.79769e+308	#VALUE!	-1.79769e+308	4.74533e-05	0.00132597	yes
XLOC_004794	XLOC_004794	-	chr11:31748017-31749178	q1	q2	OK	0.340481	0	-1.79769e+308	#VALUE!	-1.79769e+308	4.3876e-05	0.00123264	yes
XLOC_022221	XLOC_022221	Cpxm2	chr7:132042121-132154741	q1	q2	OK	0.988625	0	-1.79769e+308	#VALUE!	-1.79769e+308	4.30993e-05	0.0012152	yes
XLOC_007091	XLOC_007091	-	chr13:72933839-72935180	q1	q2	OK	0.287754	0	-1.79769e+308	#VALUE!	-1.79769e+308	4.23284e-05	0.00119997	yes
XLOC_009433	XLOC_009433	-	chr16:50686744-50692479	q1	q2	OK	0.772629	0	-1.79769e+308	#VALUE!	-1.79769e+308	3.75692e-05	0.0010768	yes
XLOC_016529	XLOC_016529	-	chr3:106470149-106471584	q1	q2	OK	0.271592	0	-1.79769e+308	#VALUE!	-1.79769e+308	3.6999e-05	0.00106437	yes
XLOC_004729	XLOC_004729	-	chr11:3604593-3606252	q1	q2	OK	0.236435	0	-1.79769e+308	#VALUE!	-1.79769e+308	3.60217e-05	0.00103817	yes
XLOC_027593	XLOC_027593	-	chrX:18011501-18012384	q1	q2	OK	0.490046	0	-1.79769e+308	#VALUE!	-1.79769e+308	3.59455e-05	0.00103789	yes
XLOC_024851	XLOC_024851	-	chr8:20590145-20590380	q1	q2	OK	4.87664	0	-1.79769e+308	#VALUE!	-1.79769e+308	3.5544e-05	0.0010282	yes
XLOC_021125	XLOC_021125	Thsd7a	chr6:12311607-12749253	q1	q2	OK	0.220012	0	-1.79769e+308	#VALUE!	-1.79769e+308	3.13942e-05	0.000914951	yes
XLOC_015069	XLOC_015069	-	chr2:39382091-39382277	q1	q2	OK	12.0877	0	-1.79769e+308	#VALUE!	-1.79769e+308	3.0005e-05	0.000877745	yes
XLOC_002919	XLOC_002919	-	chr10:116669990-116680372	q1	q2	OK	0.621351	0	-1.79769e+308	#VALUE!	-1.79769e+308	2.904e-05	0.000854323	yes
XLOC_002924	XLOC_002924	-	chr10:117308346-117308634	q1	q2	OK	2.97907	0	-1.79769e+308	#VALUE!	-1.79769e+308	2.43092e-05	0.000731717	yes
XLOC_003004	XLOC_003004	-	chr11:21451155-21453581	q1	q2	OK	1.31623	0	-1.79769e+308	#VALUE!	-1.79769e+308	2.38759e-05	0.000720065	yes
XLOC_021123	XLOC_021123	-	chr6:7790674-7791928	q1	q2	OK	0.334913	0	-1.79769e+308	#VALUE!	-1.79769e+308	2.3712e-05	0.000716711	yes
XLOC_023836	XLOC_023836	Mboat4	chr8:34115029-34125185	q1	q2	OK	0.230718	0	-1.79769e+308	#VALUE!	-1.79769e+308	2.31228e-05	0.000701423	yes
XLOC_018096	XLOC_018096	-	chr4:101946693-101947734	q1	q2	OK	0.432766	0	-1.79769e+308	#VALUE!	-1.79769e+308	2.14339e-05	0.000656575	yes
XLOC_002921	XLOC_002921	-	chr10:116680436-116681841	q1	q2	OK	0.32943	0	-1.79769e+308	#VALUE!	-1.79769e+308	1.88298e-05	0.000588365	yes
XLOC_024411	XLOC_024411	-	chr8:33498163-33501669	q1	q2	OK	0.890491	0	-1.79769e+308	#VALUE!	-1.79769e+308	1.81207e-05	0.000567345	yes
XLOC_021219	XLOC_021219	-	chr6:86002847-86003956	q1	q2	OK	0.403726	0	-1.79769e+308	#VALUE!	-1.79769e+308	1.71075e-05	0.000537784	yes
XLOC_008075	XLOC_008075	-	chr14:29919296-29920897	q1	q2	OK	0.285216	0	-1.79769e+308	#VALUE!	-1.79769e+308	1.67788e-05	0.000528514	yes
XLOC_023501	XLOC_023501	-	chr7:20951055-20951596	q1	q2	OK	1.04886	0	-1.79769e+308	#VALUE!	-1.79769e+308	1.62735e-05	0.000513638	yes
XLOC_023539	XLOC_023539	-	chr7:43546808-43548504	q1	q2	OK	0.256971	0	-1.79769e+308	#VALUE!	-1.79769e+308	1.35436e-05	0.00043273	yes
XLOC_022664	XLOC_022664	-	chr7:30347064-30353389	q1	q2	OK	0.554698	0	-1.79769e+308	#VALUE!	-1.79769e+308	1.18298e-05	0.00038031	yes
XLOC_025423	XLOC_025423	-	chr9:70998361-71002079	q1	q2	OK	1.78701	0	-1.79769e+308	#VALUE!	-1.79769e+308	1.07595e-05	0.000348055	yes
XLOC_015033	XLOC_015033	-	chr2:22572049-22573950	q1	q2	OK	0.23942	0	-1.79769e+308	#VALUE!	-1.79769e+308	1.06312e-05	0.000345337	yes
XLOC_009150	XLOC_009150	-	chr15:75259880-75260064	q1	q2	OK	13.5818	0	-1.79769e+308	#VALUE!	-1.79769e+308	8.3991e-06	0.00027923	yes
XLOC_002543	XLOC_002543	-	chr10:88658081-88666551	q1	q2	OK	1.31745	0	-1.79769e+308	#VALUE!	-1.79769e+308	7.26867e-06	0.000245869	yes
XLOC_022995	XLOC_022995	-	chr7:90338624-90342218	q1	q2	OK	0.722666	0	-1.79769e+308	#VALUE!	-1.79769e+308	7.26946e-06	0.000245869	yes
XLOC_012104	XLOC_012104	-	chr18:81067584-81069221	q1	q2	OK	0.312129	0	-1.79769e+308	#VALUE!	-1.79769e+308	5.79549e-06	0.000200362	yes
XLOC_024866	XLOC_024866	-	chr8:23271879-23273878	q1	q2	OK	0.244758	0	-1.79769e+308	#VALUE!	-1.79769e+308	4.89182e-06	0.000172174	yes
XLOC_018406	XLOC_018406	-	chr5:57561720-57565336	q1	q2	OK	1.14412	0	-1.79769e+308	#VALUE!	-1.79769e+308	4.05958e-06	0.000145177	yes
XLOC_002284	XLOC_002284	-	chr10:31251901-31305529	q1	q2	OK	1.22177	0	-1.79769e+308	#VALUE!	-1.79769e+308	3.64234e-06	0.000130856	yes
XLOC_009178	XLOC_009178	-	chr15:90471719-90472032	q1	q2	OK	3.20174	0	-1.79769e+308	#VALUE!	-1.79769e+308	3.34068e-06	0.0001217	yes
XLOC_011369	XLOC_011369	-	chr17:58442753-58444942	q1	q2	OK	0.257494	0	-1.79769e+308	#VALUE!	-1.79769e+308	3.09426e-06	0.000113519	yes
XLOC_004792	XLOC_004792	-	chr11:31694392-31696590	q1	q2	OK	0.261315	0	-1.79769e+308	#VALUE!	-1.79769e+308	2.91721e-06	0.000107276	yes
XLOC_017473	XLOC_017473	-	chr4:62011297-62013147	q1	q2	OK	0.663347	0	-1.79769e+308	#VALUE!	-1.79769e+308	2.31722e-06	8.68511e-05	yes
XLOC_009121	XLOC_009121	-	chr15:50069672-50070469	q1	q2	OK	0.830913	0	-1.79769e+308	#VALUE!	-1.79769e+308	1.97924e-06	7.54531e-05	yes
XLOC_008072	XLOC_008072	-	chr14:29824274-29826542	q1	q2	OK	0.243227	0	-1.79769e+308	#VALUE!	-1.79769e+308	1.93728e-06	7.41025e-05	yes
XLOC_020491	XLOC_020491	-	chr6:4353722-4395956	q1	q2	OK	1.56329	0	-1.79769e+308	#VALUE!	-1.79769e+308	1.76567e-06	6.84835e-05	yes
XLOC_001563	XLOC_001563	-	chr1:170098464-170098608	q1	q2	OK	76.0391	0	-1.79769e+308	#VALUE!	-1.79769e+308	1.20729e-06	4.72965e-05	yes
XLOC_001509	XLOC_001509	-	chr1:137818618-137821137	q1	q2	OK	0.235257	0	-1.79769e+308	#VALUE!	-1.79769e+308	1.16164e-06	4.57382e-05	yes
XLOC_001383	XLOC_001383	-	chr1:33840475-33841751	q1	q2	OK	0.508927	0	-1.79769e+308	#VALUE!	-1.79769e+308	1.06438e-06	4.20148e-05	yes
XLOC_004835	XLOC_004835	-	chr11:57438719-57439158	q1	q2	OK	2.03727	0	-1.79769e+308	#VALUE!	-1.79769e+308	1.05722e-06	4.1838e-05	yes
XLOC_023502	XLOC_023502	-	chr7:23781251-23783418	q1	q2	OK	0.30103	0	-1.79769e+308	#VALUE!	-1.79769e+308	6.7812e-07	2.78243e-05	yes
XLOC_023537	XLOC_023537	-	chr7:43537878-43540538	q1	q2	OK	0.243832	0	-1.79769e+308	#VALUE!	-1.79769e+308	6.33273e-07	2.61217e-05	yes
XLOC_004747	XLOC_004747	-	chr11:15031474-15032131	q1	q2	OK	1.2268	0	-1.79769e+308	#VALUE!	-1.79769e+308	6.07564e-07	2.51277e-05	yes
XLOC_015373	XLOC_015373	-	chr3:58794900-58797649	q1	q2	OK	0.705111	0	-1.79769e+308	#VALUE!	-1.79769e+308	6.07564e-07	2.51277e-05	yes
XLOC_018295	XLOC_018295	Lmbr1	chr5:29229442-29378390	q1	q2	OK	0.710683	0	-1.79769e+308	#VALUE!	-1.79769e+308	5.35717e-07	2.2454e-05	yes
XLOC_026498	XLOC_026498	-	chr9:119740882-119743892	q1	q2	OK	0.233507	0	-1.79769e+308	#VALUE!	-1.79769e+308	4.83572e-07	2.04332e-05	yes
XLOC_013663	XLOC_013663	F830045P16Rik	chr2:129439052-129536602	q1	q2	OK	4.25761	0	-1.79769e+308	#VALUE!	-1.79769e+308	3.75443e-07	1.60822e-05	yes
XLOC_027594	XLOC_027594	-	chrX:18012483-18013853	q1	q2	OK	0.540064	0	-1.79769e+308	#VALUE!	-1.79769e+308	3.35426e-07	1.45277e-05	yes
XLOC_011439	XLOC_011439	-	chr18:11398886-11402468	q1	q2	OK	1.60562	0	-1.79769e+308	#VALUE!	-1.79769e+308	2.8377e-07	1.24542e-05	yes
XLOC_012007	XLOC_012007	-	chr18:11397072-11398808	q1	q2	OK	0.427398	0	-1.79769e+308	#VALUE!	-1.79769e+308	2.78776e-07	1.22787e-05	yes
XLOC_027674	XLOC_027674	-	chrX:95042717-95044530	q1	q2	OK	0.435087	0	-1.79769e+308	#VALUE!	-1.79769e+308	2.00767e-07	9.0735e-06	yes
XLOC_017610	XLOC_017610	Agbl4	chr4:110397790-111666948	q1	q2	OK	0.681018	0	-1.79769e+308	#VALUE!	-1.79769e+308	1.77745e-07	8.1035e-06	yes
XLOC_018101	XLOC_018101	-	chr4:108410690-108411017	q1	q2	OK	4.26695	0	-1.79769e+308	#VALUE!	-1.79769e+308	1.74761e-07	7.99288e-06	yes
XLOC_027632	XLOC_027632	-	chrX:55966802-55967301	q1	q2	OK	2.14947	0	-1.79769e+308	#VALUE!	-1.79769e+308	1.69053e-07	7.77543e-06	yes
XLOC_012938	XLOC_012938	-	chr19:38361343-38364319	q1	q2	OK	0.259146	0	-1.79769e+308	#VALUE!	-1.79769e+308	1.60385e-07	7.3986e-06	yes
XLOC_018189	XLOC_018189	-	chr4:153596872-153596975	q1	q2	OK	30975	0	-1.79769e+308	#VALUE!	-1.79769e+308	1.56521e-07	7.26332e-06	yes
XLOC_009149	XLOC_009149	-	chr15:75258285-75258949	q1	q2	OK	1.5079	0	-1.79769e+308	#VALUE!	-1.79769e+308	1.03949e-07	4.95651e-06	yes
XLOC_016594	XLOC_016594	-	chr4:8507299-8518363	q1	q2	OK	0.837154	0	-1.79769e+308	#VALUE!	-1.79769e+308	8.90707e-08	4.33997e-06	yes
XLOC_021128	XLOC_021128	-	chr6:17618111-17619542	q1	q2	OK	0.618516	0	-1.79769e+308	#VALUE!	-1.79769e+308	6.46166e-08	3.2086e-06	yes
XLOC_022224	XLOC_022224	-	chr7:132456077-132462275	q1	q2	OK	1.06917	0	-1.79769e+308	#VALUE!	-1.79769e+308	5.28806e-08	2.65972e-06	yes
XLOC_001510	XLOC_001510	-	chr1:137821197-137824048	q1	q2	OK	0.302914	0	-1.79769e+308	#VALUE!	-1.79769e+308	4.44544e-08	2.28004e-06	yes
XLOC_008031	XLOC_008031	-	chr14:118106831-118107790	q1	q2	OK	1.44421	0	-1.79769e+308	#VALUE!	-1.79769e+308	1.73115e-08	9.37224e-07	yes
XLOC_001511	XLOC_001511	-	chr1:137842334-137845133	q1	q2	OK	0.365625	0	-1.79769e+308	#VALUE!	-1.79769e+308	1.43027e-08	7.79748e-07	yes
XLOC_023538	XLOC_023538	-	chr7:43541635-43545668	q1	q2	OK	0.246976	0	-1.79769e+308	#VALUE!	-1.79769e+308	1.22263e-08	6.75999e-07	yes
XLOC_001466	XLOC_001466	-	chr1:99274633-99274979	q1	q2	OK	5.61763	0	-1.79769e+308	#VALUE!	-1.79769e+308	5.45332e-09	3.22076e-07	yes
XLOC_021127	XLOC_021127	-	chr6:14091879-14094874	q1	q2	OK	0.392418	0	-1.79769e+308	#VALUE!	-1.79769e+308	2.61767e-09	1.63259e-07	yes
XLOC_002899	XLOC_002899	-	chr10:88658081-88666551	q1	q2	OK	0.94069	0	-1.79769e+308	#VALUE!	-1.79769e+308	7.45535e-10	4.94655e-08	yes
XLOC_010563	XLOC_010563	Acer1	chr17:56953489-56982126	q1	q2	OK	2.66451	0	-1.79769e+308	#VALUE!	-1.79769e+308	4.25448e-10	2.96142e-08	yes
XLOC_019688	XLOC_019688	-	chr5:57551652-57555847	q1	q2	OK	0.346463	0	-1.79769e+308	#VALUE!	-1.79769e+308	1.97669e-10	1.46765e-08	yes
XLOC_018022	XLOC_018022	-	chr4:29170636-29173841	q1	q2	OK	0.481535	0	-1.79769e+308	#VALUE!	-1.79769e+308	1.24375e-10	9.60025e-09	yes
XLOC_004746	XLOC_004746	-	chr11:15029776-15031232	q1	q2	OK	1.28541	0	-1.79769e+308	#VALUE!	-1.79769e+308	2.5777e-11	2.1327e-09	yes
XLOC_002925	XLOC_002925	-	chr10:117426698-117429352	q1	q2	OK	0.72165	0	-1.79769e+308	#VALUE!	-1.79769e+308	9.7096e-12	8.36421e-10	yes
XLOC_012767	XLOC_012767	-	chr19:38364408-38390167	q1	q2	OK	3.02228	0	-1.79769e+308	#VALUE!	-1.79769e+308	2.54986e-13	2.54855e-11	yes
XLOC_019741	XLOC_019741	-	chr5:100004338-100006482	q1	q2	OK	1.35269	0	-1.79769e+308	#VALUE!	-1.79769e+308	3.87454e-14	4.19526e-12	yes
XLOC_011741	XLOC_011741	-	chr18:11398886-11402468	q1	q2	OK	2.43728	0	-1.79769e+308	#VALUE!	-1.79769e+308	2.89268e-14	3.15403e-12	yes
XLOC_016441	XLOC_016441	-	chr3:41889015-41891954	q1	q2	OK	1.20652	0	-1.79769e+308	#VALUE!	-1.79769e+308	7.23457e-16	9.09689e-14	yes
XLOC_009078	XLOC_009078	-	chr15:11930803-11933310	q1	q2	OK	2.3155	0	-1.79769e+308	#VALUE!	-1.79769e+308	3.83332e-20	4.98075e-18	yes
XLOC_023650	XLOC_023650	-	chr7:138061894-138062503	q1	q2	OK	13.785	0	-1.79769e+308	#VALUE!	-1.79769e+308	2.14115e-21	2.80544e-19	yes
XLOC_008082	XLOC_008082	-	chr14:29943585-29948987	q1	q2	OK	2.35483	0	-1.79769e+308	#VALUE!	-1.79769e+308	4.03657e-29	5.33375e-27	yes
