# Supplementary material for: Repression of chimeric transcripts emanating from endogenous retrotransposons by a sequence-specific transcription factor
Source: Genome Biol. 2014 Apr 30;15(4):R58. doi: 10.1186/gb-2014-15-4-r58 (PMC4056533; doi:10.1186/gb-2014-15-4-r58)
Supplement: Additional file 5: Table S2 — The list of annotated genes which have significantly de-repressed isoforms (>10-fold) in Klf3−/− TER119+ fetal liver cells compared to Klf3+/+. Eighty eight differentially expressed isoforms (FDR <0.05) were determined, covering 70 different genes. [file gb-2014-15-4-r58-S5.xlsx]

## Sheet: Sheet1
test_id	gene_id	gene	locus	sample_1	sample_2	status	Klf3 KO	WT	log2(fold_change)	Klf3 KO/WT	test_stat	p_value	q_value	significant
TCONS_00049813	XLOC_024182	Hydin	chr8:110266976-110610325	q1	q2	OK	28.764	0.0115784	-11.2786	2484.26	4.12669	3.6802e-05	0.00184717	yes
TCONS_00050458	XLOC_024484	Cpe	chr8:64592452-64711169	q1	q2	OK	1.12521	0.000694807	-10.6613	1619.46	3.55966	0.00037133	0.0130357	yes
TCONS_00025269	XLOC_012306	Trpm6	chr19:18749982-18892511	q1	q2	OK	1.48427	0.00218727	-9.40641	678.596	4.55077	5.34505e-06	0.000328856	yes
TCONS_00049812	XLOC_024182	Hydin	chr8:110266976-110610325	q1	q2	OK	0.736821	0.00120045	-9.26159	613.785	3.51836	0.000434225	0.0148782	yes
TCONS_00021324	XLOC_010355	H2-Aa	chr17:34273088-34290743	q1	q2	OK	2.8459	0.00784612	-8.50269	362.714	5.31398	1.07257e-07	9.47486e-06	yes
TCONS_00035684	XLOC_017261	Fam132a	chr4:155943830-155966629	q1	q2	OK	135.304	0.588306	-7.84542	229.989	7.4694	8.06022e-14	1.84723e-11	yes
TCONS_00041631	XLOC_020061	Znrf2	chr6:54816618-54898662	q1	q2	OK	8.19811	0.0444067	-7.52837	184.614	7.26232	3.80584e-13	7.8352e-11	yes
TCONS_00037338	XLOC_017962	Dffb	chr4:153964442-154008735	q1	q2	OK	37.7124	0.210341	-7.48617	179.292	3.24001	0.00119527	0.0343046	yes
TCONS_00027716	XLOC_013460	Sfpi1	chr2:91082382-91115757	q1	q2	OK	45.3649	0.291758	-7.28066	155.488	5.82149	5.83253e-09	6.4113e-07	yes
TCONS_00045232	XLOC_021864	Homer2	chr7:81600480-81706925	q1	q2	OK	1.79927	0.0152638	-6.88115	117.878	3.37734	0.000731911	0.0230017	yes
TCONS_00022349	XLOC_010837	Nudt3	chr17:27578801-27623452	q1	q2	OK	24.8792	0.217798	-6.83581	114.231	4.94076	7.78185e-07	5.81676e-05	yes
TCONS_00052043	XLOC_025332	Cox5a	chr9:57506031-57532433	q1	q2	OK	63.965	0.572718	-6.80332	111.687	13.5232	0	0	yes
TCONS_00017643	XLOC_008595	Fyb	chr15:6522815-6665608	q1	q2	OK	1.28851	0.0119816	-6.74874	107.541	3.17663	0.00148995	0.0408986	yes
TCONS_00055474	XLOC_026995	Klf8	chrX:153237582-153398928	q1	q2	OK	9.32285	0.0869194	-6.74495	107.259	11.7477	0	0	yes
TCONS_00021243	XLOC_010314	Cyp4f39	chr17:32452722-32493843	q1	q2	OK	2.30229	0.0229129	-6.65076	100.48	5.00453	5.59984e-07	4.36016e-05	yes
TCONS_00052041	XLOC_025330	4930430J02Rik	chr9:57391069-57400364	q1	q2	OK	12.6918	0.138404	-6.51887	91.7013	6.18687	6.13713e-10	8.19171e-08	yes
TCONS_00025256	XLOC_012301	Prune2	chr19:16956117-17224092	q1	q2	OK	17.0892	0.189235	-6.49676	90.3066	12.8865	0	0	yes
TCONS_00034286	XLOC_016644	Rragd	chr4:32981590-33022180	q1	q2	OK	41.6398	0.474899	-6.4542	87.6815	21.1992	0	0	yes
TCONS_00000828	XLOC_000371	Thsd7b	chr1:129273303-130219281	q1	q2	OK	3.14715	0.036779	-6.41902	85.5692	6.20778	5.37377e-10	7.2525e-08	yes
TCONS_00017690	XLOC_008615	Drosha	chr15:12824814-12935291	q1	q2	OK	26.2297	0.364176	-6.17042	72.0247	9.3531	0	0	yes
TCONS_00035601	XLOC_017234	Megf6	chr4:154170712-154275787	q1	q2	OK	0.520602	0.00793222	-6.03631	65.6312	3.74135	0.000183035	0.00730977	yes
TCONS_00017137	XLOC_008368	Apol6	chr15:77015486-77057530	q1	q2	OK	1.01378	0.0157116	-6.01177	64.5243	3.16122	0.00157111	0.0426924	yes
TCONS_00047106	XLOC_022786	Dkkl1	chr7:45207524-45212506	q1	q2	OK	12.745	0.207567	-5.94021	61.4018	10.8679	0	0	yes
TCONS_00015627	XLOC_007641	Gng2	chr14:19872558-19977249	q1	q2	OK	10.3949	0.172806	-5.91058	60.1536	6.93624	4.02678e-12	7.52481e-10	yes
TCONS_00000925	XLOC_000417	Syt2	chr1:134646680-134750226	q1	q2	OK	0.666387	0.011465	-5.86105	58.1235	5.13965	2.75252e-07	2.28306e-05	yes
TCONS_00044249	XLOC_021354	Zfp28	chr7:6383317-6397652	q1	q2	OK	0.670898	0.0124634	-5.75033	53.8297	3.21072	0.00132402	0.0371412	yes
TCONS_00021563	XLOC_010484	Supt3h	chr17:44604000-45119284	q1	q2	OK	56.9046	1.06492	-5.73973	53.4356	11.7973	0	0	yes
TCONS_00015045	XLOC_007345	Lgals3	chr14:47373859-47386167	q1	q2	OK	174.359	3.28064	-5.73194	53.1479	17.7012	0	0	yes
TCONS_00000968	XLOC_000430	Kif21b	chr1:136131400-136178173	q1	q2	OK	1.27793	0.0248724	-5.68312	51.3795	3.6026	0.000315047	0.0112716	yes
TCONS_00011480	XLOC_005490	Pqlc3	chr12:16988647-17000348	q1	q2	OK	106.017	2.16759	-5.61205	48.9097	16.1349	0	0	yes
TCONS_00050938	XLOC_024678	Tppp3	chr8:105467491-105497053	q1	q2	OK	33.549	0.725058	-5.53203	46.2708	13.2581	0	0	yes
TCONS_00033530	XLOC_016203	Cttnbp2nl	chr3:105001914-105053146	q1	q2	OK	1.62872	0.0388256	-5.39059	41.9497	3.42498	0.00061485	0.0199154	yes
TCONS_00029125	XLOC_014067	Nebl	chr2:17343731-17731068	q1	q2	OK	0.740156	0.018426	-5.32801	40.169	7.37596	1.63203e-13	3.57179e-11	yes
TCONS_00033529	XLOC_016203	Cttnbp2nl	chr3:105001914-105053146	q1	q2	OK	37.1667	0.947252	-5.29412	39.2364	22.7815	0	0	yes
TCONS_00037033	XLOC_017838	Epha8	chr4:136929412-136956816	q1	q2	OK	27.351	0.698361	-5.29148	39.1646	19.1135	0	0	yes
TCONS_00011481	XLOC_005490	Pqlc3	chr12:16988647-17000348	q1	q2	OK	17.7099	0.464671	-5.2522	38.1127	6.67011	2.55607e-11	4.25305e-09	yes
TCONS_00020481	XLOC_009916	Setd4	chr16:93583453-93604050	q1	q2	OK	1.75108	0.0504744	-5.11655	34.6925	8.54919	0	0	yes
TCONS_00051651	XLOC_025101	9530077C05Rik	chr9:22411576-22444679	q1	q2	OK	9.7122	0.290442	-5.06348	33.4395	8.66214	0	0	yes
TCONS_00019652	XLOC_009518	Setd4	chr16:93583453-93604050	q1	q2	OK	2.98315	0.0925044	-5.01117	32.2487	10.5539	0	0	yes
TCONS_00032069	XLOC_015537	S100a10	chr3:93555116-93564645	q1	q2	OK	148.179	4.68029	-4.9846	31.6602	20.2795	0	0	yes
TCONS_00021917	XLOC_010622	Dhx57	chr17:80232741-80297476	q1	q2	OK	0.790524	0.0253043	-4.96536	31.2408	3.64089	0.000271698	0.00991045	yes
TCONS_00056169	XLOC_027307	4930428E23Rik	chrX:75143464-75163751	q1	q2	OK	0.813857	0.0268806	-4.92014	30.2768	4.71124	2.4622e-06	0.000162982	yes
TCONS_00017138	XLOC_008368	Apol6	chr15:77015486-77057530	q1	q2	OK	0.554417	0.0195614	-4.82489	28.3424	4.75748	1.96024e-06	0.000134141	yes
TCONS_00013108	XLOC_006353	Lysmd3	chr13:81655022-81673155	q1	q2	OK	3.06416	0.117618	-4.70331	26.0518	3.78812	0.000151794	0.00621462	yes
TCONS_00011479	XLOC_005490	Pqlc3	chr12:16988647-17000348	q1	q2	OK	88.7021	3.40792	-4.702	26.0281	13.7518	0	0	yes
TCONS_00006268	XLOC_003028	Psme4	chr11:30771774-30880361	q1	q2	OK	26.9221	1.07862	-4.64154	24.9599	4.45677	8.32026e-06	0.000480105	yes
TCONS_00015046	XLOC_007345	Lgals3	chr14:47373859-47386167	q1	q2	OK	87.3813	3.59271	-4.60418	24.3218	12.5991	0	0	yes
TCONS_00037283	XLOC_017941	Slc25a33	chr4:149744035-149774267	q1	q2	OK	1.58523	0.0683816	-4.53494	23.1821	6.17016	6.82227e-10	9.00725e-08	yes
TCONS_00018491	XLOC_008944	2610037D02Rik	chr15:96182799-96203470	q1	q2	OK	0.373358	0.0166712	-4.48513	22.3954	4.71304	2.44043e-06	0.000162872	yes
TCONS_00038580	XLOC_018601	Pgam5	chr5:110259134-110273798	q1	q2	OK	7.95251	0.384842	-4.36907	20.6643	13.934	0	0	yes
TCONS_00039364	XLOC_018949	Fbxl13	chr5:21483846-21645605	q1	q2	OK	1.18721	0.0574565	-4.36896	20.6627	3.92188	8.78596e-05	0.00388616	yes
TCONS_00053391	XLOC_025942	Sidt2	chr9:45937806-45955352	q1	q2	OK	89	4.47272	-4.31458	19.8984	7.94051	1.9984e-15	5.51672e-13	yes
TCONS_00054290	XLOC_026334	Slc6a20a	chr9:123593819-123678925	q1	q2	OK	1.03547	0.0522948	-4.30748	19.8007	4.91178	9.02555e-07	6.68469e-05	yes
TCONS_00010631	XLOC_005114	Dock4	chr12:40446023-40847183	q1	q2	OK	7.68786	0.403906	-4.25049	19.0338	8.63344	0	0	yes
TCONS_00019992	XLOC_009665	Tbccd1	chr16:22813214-22857569	q1	q2	OK	53.4733	2.95356	-4.17829	18.1047	14.9562	0	0	yes
TCONS_00030520	XLOC_014725	4930402H24Rik	chr2:130706141-130840145	q1	q2	OK	1.05133	0.058172	-4.17575	18.0728	3.57875	0.000345239	0.0122258	yes
TCONS_00044251	XLOC_021354	Zfp28	chr7:6383317-6397652	q1	q2	OK	0.748284	0.0420974	-4.15178	17.775	5.78395	7.29671e-09	7.94883e-07	yes
TCONS_00035587	XLOC_017230	BC046331	chr4:153964442-154008735	q1	q2	OK	3.67673	0.207002	-4.1507	17.7617	6.89754	5.29088e-12	9.59189e-10	yes
TCONS_00054291	XLOC_026334	Slc6a20a	chr9:123593819-123678925	q1	q2	OK	4.21984	0.240319	-4.13417	17.5594	6.2376	4.44323e-10	6.06402e-08	yes
TCONS_00004239	XLOC_002019	Usp44	chr10:93831554-93858087	q1	q2	OK	0.586402	0.0337014	-4.12101	17.3999	4.71208	2.45205e-06	0.000162982	yes
TCONS_00044544	XLOC_021537	D930028M14Rik	chr7:25077204-25159882	q1	q2	OK	9.65683	0.568715	-4.08577	16.9801	4.40467	1.05944e-05	0.000602738	yes
TCONS_00019653	XLOC_009519	Cbr1	chr16:93607833-93630453	q1	q2	OK	41.7407	2.48249	-4.0716	16.8141	9.81689	0	0	yes
TCONS_00025129	XLOC_012225	Ahnak	chr19:8989277-9076919	q1	q2	OK	0.54719	0.0329493	-4.05372	16.607	5.84258	5.13993e-09	5.70157e-07	yes
TCONS_00021918	XLOC_010622	Dhx57	chr17:80232741-80297476	q1	q2	OK	0.671522	0.0417544	-4.00743	16.0826	3.55769	0.000374125	0.0131149	yes
TCONS_00052909	XLOC_025706	Slc6a20b	chr9:123593819-123678925	q1	q2	OK	1.0773	0.0710088	-3.92328	15.1714	8.44061	0	0	yes
TCONS_00010613	XLOC_005104	Bzw2	chr12:36091834-36197291	q1	q2	OK	0.797322	0.0535709	-3.89564	14.8835	3.21843	0.00128892	0.036494	yes
TCONS_00042950	XLOC_020652	Osbpl3	chr6:50293326-50456170	q1	q2	OK	0.347942	0.024042	-3.85522	14.4723	3.18468	0.00144917	0.0400507	yes
TCONS_00054287	XLOC_026334	Slc6a20a	chr9:123593819-123678925	q1	q2	OK	2.28615	0.167539	-3.77035	13.6455	3.13145	0.00173947	0.0464354	yes
TCONS_00011871	XLOC_005669	Pnma1	chr12:84146130-84148489	q1	q2	OK	2.04739	0.151346	-3.75787	13.5279	9.37615	0	0	yes
TCONS_00020173	XLOC_009753	Qtrtd1	chr16:43861407-43889676	q1	q2	OK	1.01582	0.0754736	-3.75053	13.4593	5.62851	1.81774e-08	1.8323e-06	yes
TCONS_00034822	XLOC_016890	Orc1	chr4:108579453-108614831	q1	q2	OK	11.4464	0.852662	-3.74678	13.4243	6.90202	5.12657e-12	9.36388e-10	yes
TCONS_00044252	XLOC_021354	Zfp28	chr7:6383317-6397652	q1	q2	OK	1.84048	0.140129	-3.71526	13.1342	5.61353	1.98238e-08	1.96563e-06	yes
TCONS_00011483	XLOC_005490	Pqlc3	chr12:16988647-17000348	q1	q2	OK	12.2453	0.937941	-3.70659	13.0555	6.08321	1.17803e-09	1.46759e-07	yes
TCONS_00036052	XLOC_017422	Baat	chr4:49488045-49511244	q1	q2	OK	0.67736	0.052733	-3.68314	12.845	8.06349	6.66134e-16	1.92647e-13	yes
TCONS_00031572	XLOC_015319	Atp11b	chr3:35754137-35856276	q1	q2	OK	1.89026	0.147927	-3.67562	12.7783	9.56442	0	0	yes
TCONS_00006550	XLOC_003163	Mfap3	chr11:57518664-57533817	q1	q2	OK	5.5324	0.434435	-3.67069	12.7347	6.78684	1.14613e-11	2.0176e-09	yes
TCONS_00054288	XLOC_026334	Slc6a20a	chr9:123593819-123678925	q1	q2	OK	1.57134	0.123726	-3.66678	12.7002	7.56271	3.95239e-14	9.41328e-12	yes
TCONS_00055477	XLOC_026995	Klf8	chrX:153237582-153398928	q1	q2	OK	0.570713	0.0454007	-3.65198	12.5706	3.92789	8.56952e-05	0.00381281	yes
TCONS_00016717	XLOC_008186	Cldn10	chr14:118747721-118874525	q1	q2	OK	7.44461	0.60777	-3.6146	12.2491	12.2286	0	0	yes
TCONS_00053393	XLOC_025942	Sidt2	chr9:45937806-45955352	q1	q2	OK	179.248	15.0916	-3.57014	11.8773	14.1135	0	0	yes
TCONS_00001644	XLOC_000740	Gm15455	chr1:33835898-33838914	q1	q2	OK	0.448536	0.0380878	-3.55782	11.7763	5.40626	6.43541e-08	5.94432e-06	yes
TCONS_00043427	XLOC_020875	Rad18	chr6:112610821-112698517	q1	q2	OK	4.84698	0.421601	-3.52313	11.4966	7.55236	4.28546e-14	1.00103e-11	yes
TCONS_00038333	XLOC_018512	Parm1	chr5:91517699-91626721	q1	q2	OK	0.687819	0.0614142	-3.48539	11.1997	7.37705	1.61871e-13	3.57179e-11	yes
TCONS_00018700	XLOC_009038	Itgb7	chr15:102215945-102231935	q1	q2	OK	1.98381	0.179147	-3.46906	11.0737	8.22207	2.22045e-16	6.57821e-14	yes
TCONS_00020483	XLOC_009916	Setd4	chr16:93583453-93604050	q1	q2	OK	6.80566	0.620521	-3.45518	10.9676	6.33391	2.39029e-10	3.39575e-08	yes
TCONS_00039275	XLOC_018910	Brca2	chr5:150522622-150665861	q1	q2	OK	7.17906	0.674451	-3.41201	10.6443	6.74108	1.57212e-11	2.72797e-09	yes
TCONS_00046297	XLOC_022374	Zfp78	chr7:6363147-6383255	q1	q2	OK	0.405307	0.039258	-3.36796	10.3242	3.21145	0.00132068	0.0370905	yes
TCONS_00034463	XLOC_016735	Baat	chr4:49488045-49511244	q1	q2	OK	1.47042	0.145455	-3.33758	10.1091	4.36317	1.28191e-05	0.000715587	yes
